# Supplementary material for: Exploring Genetic Heterogeneity in Type 2 Diabetes Subtypes
Source: Genes (Basel). 2025 Sep 25;16(10):1131. doi: 10.3390/genes16101131 (PMC12564368; doi:10.3390/genes16101131)
Supplement: Supplementary file 1 [file genes-16-01131-s001.zip]

Archive with 9 entries (5 files):
- genes-3803334-supplementary/
- genes-3803334-supplementary/genes-3803334-supplementary-proofdone/
- genes-3803334-supplementary/genes-3803334-supplementary-proofdone/Supplementary_Figure_S1[79].pdf
- genes-3803334-supplementary/genes-3803334-supplementary-proofdone/Supplementary_Tables_revised_R1.xlsx
- genes-3803334-supplementary/genes-3803334-supplementary-proofdone/__MACOSX/
- genes-3803334-supplementary/genes-3803334-supplementary-proofdone/__MACOSX/._Supplementary_Tables_revised_R1.xlsx
- genes-3803334-supplementary/Supplementary_Tables_revised_R1.xlsx
- genes-3803334-supplementary/__MACOSX/
- genes-3803334-supplementary/__MACOSX/._Supplementary_Tables_revised_R1.xlsx
