# Supplementary material for: Exploring Genetic Heterogeneity in Type 2 Diabetes Subtypes
Source: Genes (Basel). 2025 Sep 25;16(10):1131. doi: 10.3390/genes16101131 (PMC12564368; doi:10.3390/genes16101131)
Supplement: Supplementary file 1 [file genes-16-01131-s001.zip › genes-3803334-supplementary/genes-3803334-supplementary-proofdone/Supplementary_Tables_revised_R1.xlsx]

## Sheet: S1
Table S1. Comparison of clinical characteristics across subtypes with post hoc analysis
Variable	MARD			MOD			SIRD			SIDD			P	PFDR	Posthoc	Significant Differences
	Median	Q1	Q3	Median	Q1	Q3	Median	Q1	Q3	Median	Q1	Q3
Age at onset	67	59	71	61	55.75	64.25	52	48.5	55	51	43.75	55.25	1.69e-19	4.24e-19	SIRD vs. MOD: p=6.67e-09 ***; MARD vs. MOD: p=0.0836 ; SIDD vs. MOD: p=6.11e-11 ***; MARD vs. SIRD: p=7.17e-11 ***; SIDD vs. SIRD: p=0.879 ; SIDD vs. MARD: p=1.15e-12 ***	SIRD vs. MOD; SIDD vs. MOD; MARD vs. SIRD; SIDD vs. MARD
T2D duration	5	1	8	3	1	7	4	1.25	6	8	4	14	2.1e-05	3.49e-05	MOD vs. SIRD: p=0.896 ; MOD vs. MARD: p=0.709 ; SIRD vs. MARD: p=0.983 ; MOD vs. SIDD: p=1.28e-05 ***; SIRD vs. SIDD: p=0.000129 ***; MARD vs. SIDD: p=0.0134 *	MOD vs. SIDD; SIRD vs. SIDD; MARD vs. SIDD
Body mass index	29.8	27.2	32.4	29.05	26.35	32.08	32.6	30.2	35.9	27.95	24.28	31.05	1.42e-09	2.66e-09	SIRD vs. MOD: p=5.6e-06 ***; MARD vs. MOD: p=1 ; SIDD vs. MOD: p=0.639 ; MARD vs. SIRD: p=0.00129 **; SIDD vs. SIRD: p=2.5e-08 ***; SIDD vs. MARD: p=0.983	SIRD vs. MOD; MARD vs. SIRD; SIDD vs. SIRD
Fasting glucose	4.9	4.3	5.8	6.1	5.57	6.5	7.3	6.73	7.97	7.15	6.68	7.3	4.37e-26	2.19e-25	SIRD vs. MOD: p=1.13e-13 ***; MARD vs. MOD: p=4.73e-05 ***; SIDD vs. MOD: p=4e-08 ***; MARD vs. SIRD: p=0 ***; SIDD vs. SIRD: p=0.581 ; SIDD vs. MARD: p=0 ***	All except SIRD vs. SIDD
Postprandial glucose	7.8	7.8	8.3	8.4	7.8	8.9	10.3	9.95	10.8	9.95	9.3	10.38	8.51e-13	1.82e-12	SIRD vs. MOD: p=4.04e-10 ***; MARD vs. MOD: p=0.983 ; SIDD vs. MOD: p=1.31e-05 ***; MARD vs. SIRD: p=2.39e-06 ***; SIDD vs. SIRD: p=0.431 ; SIDD vs. MARD: p=0.000487 ***	SIRD vs. MOD; SIDD vs. MOD; MARD vs. SIRD; SIDD vs. MARD
HbA1c	6.8	6.7	6.8	7	6.9	7.1	7.4	7.12	7.68	7.4	7.2	7.6	2.01e-21	6.02e-21	MOD vs. SIRD: p=2.55e-10 ***; MOD vs. MARD: p=0.00341 **; SIRD vs. MARD: p=2.64e-14 ***; MOD vs. SIDD: p=1.12e-08 ***; SIRD vs. SIDD: p=1 ; MARD vs. SIDD: p=6.46e-13 ***	All except SIRD vs. SIDD
C-peptide	3.1	2.4	3.4	1.9	1.64	2.61	3	2.48	3.39	1	0.72	1.61	1.84e-33	2.76e-32	SIRD vs. MOD: p=3.42e-10 ***; MARD vs. MOD: p=1.27e-05 ***; SIDD vs. MOD: p=2.69e-11 ***; MARD vs. SIRD: p=1 ; SIDD vs. SIRD: p=0 ***; SIDD vs. MARD: p=0 ***	All except MARD vs. MOD
HOMA-IR	1.59	1.57	1.62	1.58	1.56	1.6	1.64	1.61	1.66	1.55	1.53	1.57	8.39e-33	6.29e-32	SIRD vs. MOD: p=0 ***; MARD vs. MOD: p=0.436 ; SIDD vs. MOD: p=5.87e-05 ***; MARD vs. SIRD: p=5.7e-07 ***; SIDD vs. SIRD: p=0 ***; SIDD vs. MARD: p=5e-06 ***	All except MARD vs. SIDD
HOMA-B	226.67	141.3	295.71	82.45	60.3	118.93	77.25	60.67	95.62	29.22	21.52	46.63	6.79e-24	2.54e-23	MOD vs. SIRD: p=0.639 ; MOD vs. MARD: p=1.31e-05 ***; SIRD vs. MARD: p=9.92e-07 ***; MOD vs. SIDD: p=1.13e-12 ***; SIRD vs. SIDD: p=4.04e-10 ***; MARD vs. SIDD: p=5.02e-22 ***	All except MOD vs. SIRD
Total cholesterol	4.9	4.2	6.1	5.4	4.7	6	5.3	4.62	6.1	5.3	4.5	6.55	0.528	0.61	MOD vs. SIRD: p=1 ; MOD vs. MARD: p=0.431 ; SIRD vs. MARD: p=0.45 ; MOD vs. SIDD: p=0.908 ; SIRD vs. SIDD: p=0.896 ; MARD vs. SIDD: p=0.269	None
Triglycerides	1.43	0.89	1.8	1.32	0.98	2	1.31	1.01	2.13	1.4	0.9	1.84	0.857	0.857	SIRD vs. MOD: p=1 ; MARD vs. MOD: p=1 ; SIDD vs. MOD: p=1 ; MARD vs. SIRD: p=1 ; SIDD vs. SIRD: p=1 ; SIDD vs. MARD: p=1	None
HDL-C	1.1	0.87	1.4	1.2	0.88	1.42	1.1	0.8	1.46	1.2	0.94	1.5	0.846	0.857	SIRD vs. MOD: p=1 ; MARD vs. MOD: p=1 ; SIDD vs. MOD: p=1 ; MARD vs. SIRD: p=1 ; SIDD vs. SIRD: p=1 ; SIDD vs. MARD: p=1	None
LDL-C	3.1	2.2	3.79	2.42	1.92	3.79	2.42	1.8	4.52	3.33	2.11	4.57	0.241	0.301	SIRD vs. MOD: p=1 ; MARD vs. MOD: p=1 ; SIDD vs. MOD: p=0.4 ; MARD vs. SIRD: p=1 ; SIDD vs. SIRD: p=0.594 ; SIDD vs. MARD: p=0.908	None
Atherogenic coefficient	3	2	4	4	3	4.25	4	3	4	4	3	5	0.064	0.088	SIRD vs. MOD: p=1 ; MARD vs. MOD: p=0.249 ; SIDD vs. MOD: p=1 ; MARD vs. SIRD: p=0.249 ; SIDD vs. SIRD: p=1 ; SIDD vs. MARD: p=0.0874	None
eGFR	63	56	69	66.5	56	77	75	59	92	61.5	53	75	0.000149	0.000223	SIRD vs. MOD: p=0.105 ; MARD vs. MOD: p=0.639 ; SIDD vs. MOD: p=0.504 ; MARD vs. SIRD: p=0.01 *; SIDD vs. SIRD: p=0.000849 ***; SIDD vs. MARD: p=1	MARD vs. SIRD; SIDD vs. SIRD
Legend: MARD – mild age-related diabetes; MOD – mild obesity-related diabetes; SIRD – severe insulin-resistant diabetes; SIDD – severe insulin-deficient diabetes; P – significance levels based on ANOVA or Kruskal–Wallis tests, depending on variance homogeneity; PFDR – significance level with false discovery rate (FDR) correction; HbA1c - glycated haemoglobin; HDL-C – high density lipoprotein chol…

## Sheet: S2
Table S2. SNV associations with type 2 diabetes and its distinct clinical subtypes
Chr	Gene	Group	SNV	EA	A1	A2	MAF		Statistical power	PHWE	Control vs. T2D					Control vs. MARD					Control vs. MOD					Control vs. SIRD					Control vs. SIDD					MARD vs. MOD					MARD vs. SIRD					MARD vs. SIDD
							Control	T2D			OR	CIlower	CIupper	P	PFDR	OR	CIlower	CIupper	P	PFDR	OR	CIlower	CIupper	P	PFDR	OR	CIlower	CIupper	P	PFDR	OR	CIlower	CIupper	P	PFDR	OR	CIlower	CIupper	P	PFDR	OR	CIlower	CIupper	P	PFDR	OR	CIlower	CIupper	P
15	CHRM5	Neurotransmission	rs7162140	T	T	C	0.32	0.12	0.996404	0.052	2.76	1.87	4.05	2.49e-07	4.97e-06	1.89	0.81	4.4	0.14	0.311	4.43	2.23	8.81	2.15e-05	0.000858	2.77	1.57	4.86	0.000416	0.003	1.84	1.07	3.17	0.027	0.127	0.49	0.17	1.36	0.17	0.366	0.73	0.21	2.5	0.618	0.797	0.32	0.13	0.78	0.012
2	ADCY3	Appetite / Energy regulation	rs17799872	A	A	G	0.11	0.28	0.691203	1	0.25	0.16	0.39	2.79e-09	1.11e-07	0.34	0.14	0.85	0.021	0.12	0.31	0.17	0.59	0.0003	0.006	0.26	0.15	0.48	9.55e-06	0.000382	0.24	0.13	0.46	1.55e-05	0.000557	0.76	0.28	2.09	0.601	0.729	1.52	0.42	5.43	0.522	0.746	0.97	0.44	2.14	0.943
1	AVPR1B	Vasopressin signaling	rs33911258	C	C	T	0.18	0.27	0.880364	0.108	0.42	0.28	0.63	2.88e-05	0.000192	0.14	0.05	0.41	0.000309	0.006	0.36	0.2	0.64	0.000447	0.006	0.42	0.24	0.72	0.002	0.008	0.51	0.28	0.93	0.029	0.127	0.6	0.28	1.26	0.174	0.366	0.71	0.24	2.17	0.552	0.761	1.5	0.78	2.86	0.221
4	NPY2R	Appetite / Energy regulation	rs1047214	C	C	T	0.48	0.21	0.99618	0.144	2.56	1.78	3.69	4.67e-07	6.22e-06	4.64	1.39	15.46	0.013	0.101	2.63	1.5	4.6	0.000692	0.006	2.83	1.64	4.87	0.000179	0.002	2.13	1.24	3.65	0.006	0.07	1.4	0.48	4.04	0.537	0.689	2.25	0.45	11.13	0.321	0.642	0.84	0.46	1.55	0.585
10	TCF7L2	Insulin signaling / Metabolism	rs7903146	T	T	C	0.25	0.42	0.676609	0.484	0.53	0.39	0.71	4.16e-05	0.000238	0.27	0.12	0.6	0.001	0.017	0.44	0.27	0.71	0.000742	0.006	0.41	0.27	0.63	5.76e-05	0.000768	0.82	0.5	1.33	0.415	0.692	0.76	0.39	1.48	0.426	0.608	0.58	0.24	1.36	0.21	0.512	1.69	0.98	2.91	0.06
5	LINC02227	Non-coding RNA / Epigenetics	rs2149954	A	A	G	0.25	0.37	0.944621	0.769	0.42	0.29	0.62	7.33e-06	5.86e-05	0.4	0.16	1.03	0.057	0.218	0.42	0.25	0.73	0.002	0.013	0.4	0.24	0.66	0.000338	0.003	0.3	0.17	0.53	2.79e-05	0.000557	1.84	0.8	4.21	0.149	0.361	3.25	0.98	10.82	0.054	0.287	0.55	0.29	1.06	0.077
6	HTR1B	Neurotransmission	rs6296	C	C	G	0.22	0.41	0.629252	0.344	0.49	0.36	0.67	6.19e-06	5.86e-05	0.1	0.03	0.27	9.36e-06	0.000374	0.56	0.35	0.9	0.017	0.093	0.42	0.28	0.64	4.33e-05	0.000768	0.54	0.33	0.88	0.013	0.074	0.31	0.15	0.62	0.001	0.042	0.42	0.18	0.95	0.038	0.287	0.81	0.47	1.36	0.421
14	AKT1	Beta-cell function / Insulin secretion	rs3803300	A	A	G	0.06	0.07	0.689649	0.341	0.62	0.32	1.21	0.163	0.327	0.26	0.06	1.21	0.086	0.264	0.35	0.14	0.84	0.019	0.093	0.78	0.31	1.98	0.601	0.754	0.81	0.28	2.34	0.694	0.925	1.18	0.33	4.24	0.802	0.867	0.85	0.16	4.51	0.844	0.938	2	0.63	6.37	0.24
9	GRIN1	Neurotransmission	rs6293	G	G	A	0.24	0.26	0.633787	0.756	0.88	0.62	1.24	0.47	0.751	0.79	0.37	1.69	0.538	0.686	0.6	0.37	0.96	0.033	0.139	1.12	0.69	1.81	0.653	0.781	1.03	0.6	1.77	0.906	0.977	1.26	0.59	2.71	0.551	0.689	0.77	0.29	2.01	0.592	0.79	2.01	1.03	3.94	0.041
10	PTEN	Beta-cell function / Insulin secretion	rs2735343	C	C	G	0.27	0.54	0.9406	0.79	0.47	0.32	0.68	8.2e-05	0.00041	1.31	0.57	3.01	0.517	0.686	0.57	0.33	0.96	0.035	0.139	0.42	0.26	0.69	0.000503	0.003	0.47	0.27	0.82	0.008	0.07	2.17	0.79	5.97	0.134	0.361	3.29	0.95	11.45	0.061	0.287	1.05	0.43	2.61	0.908
11	H19	Non-coding RNA / Epigenetics	rs3741219	C	C	T	0.36	0.38	0.684105	0.713	0.72	0.54	0.96	0.027	0.099	0.57	0.28	1.15	0.118	0.294	0.63	0.41	0.98	0.039	0.141	0.75	0.51	1.09	0.137	0.342	0.74	0.47	1.15	0.182	0.429	0.85	0.41	1.74	0.649	0.742	1.18	0.51	2.71	0.704	0.853	1.12	0.63	2.01	0.69
13	HTR2A	Neurotransmission	rs6313	G	G	A	0.51	0.46	0.700292	0.673	1.32	0.99	1.76	0.063	0.179	1.23	0.58	2.6	0.584	0.707	1.57	1.01	2.43	0.044	0.145	1.3	0.87	1.95	0.197	0.438	1.29	0.82	2.03	0.269	0.511	0.84	0.42	1.68	0.623	0.733	0.68	0.27	1.69	0.403	0.672	0.75	0.43	1.31	0.312
12	GRIN2B	Neurotransmission	rs1805476	A	A	C	0.53	0.45	0.772598	0.066	1.44	1.06	1.96	0.018	0.073	0.72	0.36	1.45	0.362	0.596	1.59	1	2.53	0.05	0.154	1.5	0.98	2.31	0.064	0.183	1.65	1.03	2.66	0.039	0.154	0.46	0.24	0.88	0.02	0.332	0.54	0.24	1.25	0.149	0.46	1.04	0.6	1.78	0.894
10	SIRT1	Beta-cell function / Insulin secretion	rs7895833	G	G	A	0.37	0.27	0.847601	0.807	1.38	0.94	2.02	0.098	0.245	0.81	0.26	2.5	0.713	0.771	1.69	0.92	3.1	0.088	0.253	1.36	0.78	2.36	0.28	0.509	1.39	0.78	2.47	0.268	0.511	0.3	0.1	0.94	0.038	0.335	0.82	0.18	3.87	0.805	0.92	0.81	0.39	1.68	0.58
15	CHRNA7	Neurotransmission	rs3826029	A	A	G	0.15	0.25	0.741568	0.297	0.51	0.34	0.76	0.00099	0.004	1.14	0.41	3.15	0.801	0.806	0.62	0.34	1.11	0.106	0.282	0.4	0.23	0.7	0.001	0.005	0.48	0.27	0.84	0.011	0.072	1.74	0.64	4.73	0.279	0.447	3.22	0.89	11.68	0.075	0.287	0.77	0.39	1.52	0.449
23	HTR2C	Neurotransmission	rs6318	C	C	G	0.12	0.14	0.665077	0.739	0.7	0.44	1.11	0.126	0.266	1.34	0.36	4.98	0.661	0.734	0.61	0.32	1.16	0.133	0.332	0.52	0.29	0.93	0.027	0.09	1.26	0.57	2.79	0.564	0.868	2.95	0.8	10.86	0.103	0.361	1.98	0.42	9.23	0.385	0.672	2.2	0.89	5.47	0.09
8	LPL	Insulin signaling / Metabolism	rs295	C	C	A	0.24	0.29	0.667716	0.772	0.75	0.54	1.05	0.097	0.245	0.32	0.14	0.72	0.006	0.061	0.7	0.43	1.15	0.156	0.354	0.8	0.51	1.25	0.323	0.535	0.75	0.45	1.25	0.271	0.511	0.51	0.25	1.05	0.067	0.361	0.62	0.25	1.56	0.308	0.642	1.01	0.55	1.84	0.981
12	AVPR1A	Vasopressin signaling	rs11174811	A	A	C	0.32	0.39	0.761157	0.334	0.7	0.5	0.97	0.034	0.113	0.49	0.22	1.09	0.08	0.264	0.7	0.42	1.15	0.159	0.354	0.6	0.39	0.92	0.02	0.071	1.01	0.62	1.67	0.957	0.977	0.51	0.21	1.24	0.138	0.361	0.63	0.23	1.71	0.367	0.672	1.56	0.8	3.02	0.19
3	IGF2BP2	Insulin signaling / Metabolism	rs1470579	C	C	A	0.31	0.25	0.766703	0.901	1.4	1	1.95	0.05	0.153	1.41	0.64	3.1	0.398	0.602	1.38	0.84	2.24	0.203	0.428	1.33	0.83	2.12	0.232	0.487	1.57	0.93	2.65	0.093	0.321	1.01	0.46	2.23	0.984	0.984	1.17	0.42	3.24	0.764	0.899	1.12	0.6	2.1	0.722
1	LEPR	Appetite / Energy regulation	rs1137100	G	G	A	0.26	0.31	0.667412	0.403	0.79	0.56	1.11	0.181	0.345	0.55	0.27	1.16	0.116	0.294	0.76	0.48	1.22	0.263	0.525	0.77	0.49	1.22	0.269	0.509	0.99	0.6	1.63	0.977	0.977	0.6	0.27	1.32	0.204	0.4	0.65	0.21	1.97	0.447	0.711	1.34	0.73	2.49	0.347
18	MC4R	Appetite / Energy regulation	rs17782313	C	C	T	0.2	0.23	0.658594	0.618	0.9	0.62	1.3	0.568	0.783	1.42	0.54	3.71	0.476	0.657	0.75	0.43	1.31	0.312	0.594	0.86	0.51	1.47	0.592	0.754	0.98	0.56	1.7	0.931	0.977	2.06	0.78	5.48	0.146	0.361	1.97	0.6	6.49	0.267	0.593	1.33	0.68	2.6	0.398
15	CHRNA3	Neurotransmission	rs1051730	A	A	G	0.28	0.34	0.813652	0.116	1.04	0.77	1.39	0.805	0.876	0.92	0.48	1.76	0.806	0.806	1.2	0.78	1.85	0.413	0.752	0.97	0.66	1.42	0.857	0.934	1.05	0.67	1.65	0.82	0.977	0.72	0.37	1.39	0.321	0.494	0.84	0.37	1.89	0.669	0.836	0.88	0.48	1.62	0.679
3	PPARG2	Insulin signaling / Metabolism	rs1801282	G	G	C	0.19	0.15	0.6686	0.493	1.27	0.86	1.89	0.231	0.42	1.34	0.51	3.55	0.549	0.686	1.24	0.69	2.24	0.473	0.78	1.65	0.9	3.03	0.108	0.289	0.92	0.52	1.61	0.769	0.961	1.21	0.46	3.17	0.692	0.769	1.11	0.31	4	0.873	0.943	0.72	0.36	1.46	0.362
19	TOMM40	Mitochondrial function	rs2075650	G	G	A	0.13	0.11	0.842387	0.8	1.05	0.67	1.64	0.836	0.876	0.58	0.23	1.48	0.256	0.445	1.29	0.63	2.64	0.484	0.78	1.43	0.71	2.9	0.317	0.535	0.71	0.37	1.35	0.294	0.511	0.51	0.2	1.28	0.154	0.361	0.46	0.14	1.5	0.197	0.512	0.62	0.27	1.46	0.276
19	GIPR	Appetite / Energy regulation	rs1800437	C	C	G	0.14	0.16	0.763419	0.65	0.93	0.61	1.42	0.741	0.876	1.29	0.46	3.68	0.628	0.734	1.25	0.66	2.36	0.501	0.78	0.79	0.45	1.38	0.407	0.603	0.91	0.5	1.68	0.769	0.961	1.03	0.34	3.13	0.955	0.984	1	0.29	3.44	1	1	0.94	0.44	2.02	0.871
1	GRIK3	Neurotransmission	rs534131	A	A	G	0.39	0.32	0.642463	0.82	1.1	0.81	1.5	0.526	0.779	1.19	0.58	2.44	0.645	0.734	1.16	0.75	1.8	0.507	0.78	0.97	0.65	1.44	0.887	0.934	1.28	0.81	2.01	0.291	0.511	1.01	0.44	2.33	0.979	0.984	1.04	0.38	2.81	0.942	0.966	1.29	0.69	2.41	0.418
1	HTR1D	Neurotransmission	rs623988	T	T	C	0.3	0.35	0.622586	0.9	0.86	0.61	1.19	0.357	0.621	2.02	0.72	5.62	0.18	0.355	1.14	0.69	1.89	0.6	0.889	0.81	0.5	1.3	0.381	0.586	0.71	0.45	1.13	0.147	0.368	1.72	0.66	4.46	0.266	0.444	2.96	0.71	12.42	0.138	0.46	0.76	0.42	1.36	0.359
9	CDKN2BAS1	Non-coding RNA / Epigenetics	rs4977574	A	A	G	0.47	0.44	0.811825	1	1.04	0.78	1.39	0.801	0.876	0.65	0.32	1.32	0.232	0.421	1.09	0.71	1.68	0.685	0.945	0.85	0.58	1.27	0.434	0.62	1.36	0.86	2.16	0.194	0.43	0.73	0.38	1.41	0.345	0.511	0.71	0.28	1.77	0.462	0.711	1.14	0.65	1.99	0.643
4	GABRA	Neurotransmission	rs279845	A	A	T	0.41	0.37	0.683621	0.91	1.28	0.95	1.73	0.106	0.25	0.76	0.38	1.52	0.445	0.635	0.91	0.59	1.41	0.685	0.945	1.75	1.12	2.74	0.013	0.053	1.51	0.93	2.46	0.096	0.321	0.82	0.42	1.57	0.541	0.689	0.41	0.17	0.99	0.047	0.287	1.36	0.77	2.39	0.292
5	NR3C1	Glucocorticoid signaling	rs41423247	C	C	G	0.31	0.34	0.701183	0.457	0.94	0.7	1.26	0.665	0.858	1.1	0.53	2.29	0.799	0.806	0.93	0.6	1.44	0.743	0.989	1	0.67	1.49	1	1	0.71	0.45	1.11	0.135	0.368	1.54	0.74	3.21	0.252	0.439	1.94	0.68	5.51	0.213	0.512	0.69	0.4	1.19	0.18
7	NPY	Appetite / Energy regulation	rs16147	T	T	C	0.45	0.41	0.649587	0.314	1.25	0.94	1.65	0.126	0.266	1.57	0.8	3.09	0.187	0.355	1.06	0.71	1.58	0.766	0.989	0.97	0.66	1.43	0.874	0.934	1.83	1.17	2.88	0.009	0.07	1.23	0.64	2.35	0.54	0.689	3.63	1.17	11.27	0.025	0.287	1.71	0.99	2.94	0.054
5	PIK3R1	Beta-cell function / Insulin secretion	rs831125	G	G	A	0.16	0.18	0.657053	0.795	0.87	0.58	1.32	0.521	0.779	0.58	0.18	1.91	0.372	0.596	0.92	0.47	1.8	0.817	0.989	0.6	0.35	1	0.052	0.161	1.81	0.82	4.02	0.144	0.368	0.45	0.13	1.59	0.212	0.4	0.93	0.2	4.38	0.93	0.966	2.29	0.8	6.54	0.122
1	MTOR	Beta-cell function / Insulin secretion	rs2295080	G	G	T	0.36	0.37	0.950169	0.056	1.01	0.72	1.41	0.95	0.95	0.65	0.23	1.8	0.406	0.602	1.05	0.65	1.71	0.833	0.989	0.99	0.62	1.59	0.979	1	1.12	0.68	1.85	0.645	0.897	0.5	0.21	1.22	0.128	0.361	0.61	0.15	2.52	0.497	0.736	1.25	0.67	2.34	0.483
11	LRP5	Insulin signaling / Metabolism	rs3736228	T	T	C	0.09	0.1	0.617482	0.497	1.21	0.74	1.96	0.446	0.744	4.84	0.94	25.06	0.06	0.218	0.95	0.48	1.85	0.872	0.989	1.73	0.8	3.73	0.16	0.376	0.98	0.48	1.99	0.952	0.977	4.54	0.92	22.38	0.063	0.361	3.57	0.47	27.02	0.217	0.512	1.34	0.58	3.09	0.488
21	miRNA155	Non-coding RNA / Epigenetics	rs767649	A	A	T	0.12	0.09	0.859332	0.627	1.05	0.62	1.79	0.854	0.876	12.49	1.2	130.5	0.035	0.174	1.06	0.47	2.38	0.887	0.989	0.86	0.43	1.72	0.664	0.781	1.06	0.49	2.29	0.887	0.977	6.97	0.72	67.45	0.094	0.361	32.18	1.29	803	0.034	0.287	1.02	0.39	2.66	0.971
11	MALAT1	Non-coding RNA / Epigenetics	rs619586	G	G	A	0.06	0.09	0.646355	0.618	0.84	0.48	1.49	0.558	0.783	0.39	0.1	1.49	0.17	0.355	1.05	0.44	2.53	0.908	0.989	0.7	0.34	1.45	0.335	0.535	0.97	0.39	2.42	0.952	0.977	0.45	0.12	1.61	0.22	0.4	0.5	0.11	2.4	0.388	0.672	0.91	0.3	2.79	0.867
18	LINC00305	Non-coding RNA / Epigenetics	rs2850711	T	T	A	0.23	0.18	0.683129	0.555	0.92	0.65	1.29	0.625	0.833	0.58	0.29	1.17	0.128	0.302	1.03	0.61	1.72	0.924	0.989	1.14	0.69	1.9	0.604	0.754	0.88	0.52	1.5	0.65	0.897	0.44	0.21	0.9	0.025	0.332	0.36	0.15	0.89	0.026	0.287	1.04	0.56	1.95	0.893
11	BDNF	Appetite / Energy regulation	rs11030107	G	G	A	0.15	0.16	0.827858	0.055	1.05	0.68	1.62	0.82	0.876	0.45	0.17	1.2	0.11	0.294	1.01	0.53	1.93	0.968	0.989	1.46	0.76	2.8	0.261	0.509	1.17	0.59	2.32	0.646	0.897	0.49	0.2	1.19	0.114	0.361	0.29	0.07	1.14	0.076	0.287	1.28	0.57	2.9	0.544
5	GRIA1	Neurotransmission	rs2195450	T	T	C	0.2	0.23	0.77978	0.153	0.95	0.67	1.34	0.766	0.876	4.44	1.08	18.3	0.039	0.174	0.99	0.6	1.64	0.976	0.989	1.15	0.69	1.91	0.595	0.754	0.68	0.43	1.09	0.109	0.336	3.44	1.05	11.32	0.042	0.335	5.04	0.83	30.65	0.079	0.287	0.8	0.45	1.43	0.453
3	GHRL	Appetite / Energy regulation	rs696217	T	T	G	0.12	0.08	0.752416	0.126	0.9	0.53	1.54	0.708	0.876	0.26	0.08	0.81	0.021	0.12	1.01	0.44	2.28	0.989	0.989	0.86	0.42	1.77	0.684	0.781	1.35	0.53	3.45	0.525	0.84	0.45	0.15	1.31	0.142	0.361	0.28	0.08	1.01	0.053	0.287	1.05	0.34	3.24	0.93
	Legend: Chr — chromosome; SNV—single nucleotide variant; EA—effect allele; A1 — minor allele; A2 —alternative allele; MAF - minor allele frequency; PHWE — level of significance for the Hardy-Weinberg procedure (in the control group); OR ‒ odds ratio; CIlower ‒ lower bound of the 95% confidence interval for the odds ratio; CIupper ‒ upper bound of the 95% confidence interval for the odds ratio; P—…
[truncated: 36 more columns]

## Sheet: S3
Supplementary Table S3. Associations between genetic variants and clinical phenotypes in individuals with type 2 diabetes
Trait	Gene	Group	SNV	Chromosome	Position	RA	MA	MAF	Beta	SE	L95	U95	P	PFDR
Aterogenic coefficient	NPY2R	Appetite / Energy regulation	rs1047214	4	155214524	T	C	0.214286	-0.0533164	0.164967	-0.376646	0.270013	0.7469	0.947278
Aterogenic coefficient	CHRNA3	Neurotransmission	rs1051730	15	78601997	G	A	0.337209	0.046276	0.134115	-0.216584	0.309136	0.730402	0.947278
Aterogenic coefficient	BDNF	Appetite / Energy regulation	rs11030107	11	27673288	A	G	0.15625	-0.0243502	0.196982	-0.410427	0.361727	0.901751	0.947278
Aterogenic coefficient	AVPR1A	Vasopressin signaling	rs11174811	12	63146696	C	A	0.386047	-0.111834	0.147324	-0.400584	0.176916	0.448639	0.866168
Aterogenic coefficient	LEPR	Appetite / Energy regulation	rs1137100	1	65570758	A	G	0.313679	-0.121406	0.153823	-0.422893	0.180081	0.430859	0.866168
Aterogenic coefficient	IGF2BP2	Insulin signaling / Metabolism	rs1470579	3	185811292	A	C	0.252336	0.0465574	0.152532	-0.2524	0.345515	0.760493	0.947278
Aterogenic coefficient	NPY	Appetite / Energy regulation	rs16147	7	24283791	C	T	0.408629	-0.0763618	0.129031	-0.329257	0.176534	0.554669	0.924449
Aterogenic coefficient	MC4R	Appetite / Energy regulation	rs17782313	18	60183864	T	C	0.229798	0.00827247	0.165929	-0.316942	0.333487	0.960289	0.960289
Aterogenic coefficient	ADCY3	Appetite / Energy regulation	rs17799872	2	24822088	G	A	0.27551	-0.161564	0.181446	-0.517192	0.194064	0.374352	0.866168
Aterogenic coefficient	GIPR	Appetite / Energy regulation	rs1800437	19	45678134	G	C	0.163462	-0.332486	0.187172	-0.699335	0.034364	0.0771628	0.793733
Aterogenic coefficient	PPARG2	Insulin signaling / Metabolism	rs1801282	3	12351626	C	G	0.146919	0.0905338	0.17947	-0.261221	0.442289	0.614482	0.945356
Aterogenic coefficient	GRIN2B	Neurotransmission	rs1805476	12	13561429	C	A	0.447619	-0.195612	0.123319	-0.437314	0.0460895	0.114223	0.793733
Aterogenic coefficient	TOMM40	Mitochondrial function	rs2075650	19	44892362	A	G	0.106132	0.0191618	0.199557	-0.371963	0.410287	0.923596	0.947278
Aterogenic coefficient	LINC02227	Non-coding RNA / Epigenetics	rs2149954	5	158393594	G	A	0.366197	0.175027	0.152933	-0.124716	0.47477	0.253739	0.866168
Aterogenic coefficient	GRIA1	Neurotransmission	rs2195450	5	153491449	C	T	0.226804	-0.141167	0.15436	-0.443708	0.161374	0.361598	0.866168
Aterogenic coefficient	MTOR	Beta-cell function / Insulin secretion	rs2295080	1	11262571	T	G	0.367816	0.0259773	0.159592	-0.286818	0.338772	0.870891	0.947278
Aterogenic coefficient	PTEN	Beta-cell function / Insulin secretion	rs2735343	10	87945672	G	C	0.542056	0.127123	0.187292	-0.239962	0.494208	0.498046	0.866168
Aterogenic coefficient	GABRA	Neurotransmission	rs279845	4	46327706	T	A	0.370647	-0.175175	0.132309	-0.434496	0.0841452	0.187041	0.84772
Aterogenic coefficient	LINC00305	Non-coding RNA / Epigenetics	rs2850711	18	64119804	A	T	0.181395	-0.0965137	0.142118	-0.37506	0.182033	0.497813	0.866168
Aterogenic coefficient	LPL	Insulin signaling / Metabolism	rs295	8	19958727	A	C	0.290244	0.0147566	0.145738	-0.270885	0.300398	0.91945	0.947278
Aterogenic coefficient	AVPR1B	Vasopressin signaling	rs33911258	1	206118034	T	C	0.265116	-0.226176	0.152256	-0.524592	0.0722395	0.138903	0.793733
Aterogenic coefficient	LRP5	Insulin signaling / Metabolism	rs3736228	11	68433827	C	T	0.100478	-0.0264403	0.213845	-0.445569	0.392688	0.90172	0.947278
Aterogenic coefficient	H19	Non-coding RNA / Epigenetics	rs3741219	11	1995389	T	C	0.383178	-0.0976853	0.128881	-0.350288	0.154917	0.449331	0.866168
Aterogenic coefficient	AKT1	Beta-cell function / Insulin secretion	rs3803300	14	104803442	G	A	0.0690476	-0.222043	0.268438	-0.748172	0.304085	0.409099	0.866168
Aterogenic coefficient	CHRNA7	Neurotransmission	rs3826029	15	32029282	G	A	0.248815	-0.432635	0.168233	-0.762366	-0.102904	0.0108226	0.432902
Aterogenic coefficient	NR3C1	Glucocorticoid signaling	rs41423247	5	143399010	G	C	0.339623	0.0209637	0.131061	-0.235911	0.277838	0.873072	0.947278
Aterogenic coefficient	CDKN2BAS1	Non-coding RNA / Epigenetics	rs4977574	9	22098575	G	A	0.439535	0.0233441	0.130529	-0.232489	0.279177	0.858234	0.947278
Aterogenic coefficient	GRIK3	Neurotransmission	rs534131	1	37018636	G	A	0.317536	-0.191252	0.151884	-0.488938	0.106435	0.209377	0.84772
Aterogenic coefficient	MALAT1	Non-coding RNA / Epigenetics	rs619586	11	65498698	A	G	0.0854271	-0.230004	0.244073	-0.708377	0.24837	0.347175	0.866168
Aterogenic coefficient	HTR1D	Neurotransmission	rs623988	1	23192984	C	T	0.349727	0.111971	0.152821	-0.187553	0.411495	0.464704	0.866168
Aterogenic coefficient	GRIN1	Neurotransmission	rs6293	9	137156786	A	G	0.255869	0.0286316	0.151895	-0.269076	0.326339	0.85067	0.947278
Aterogenic coefficient	HTR1B	Neurotransmission	rs6296	6	77462543	G	C	0.413953	-0.179621	0.115527	-0.406051	0.046808	0.121493	0.793733
Aterogenic coefficient	HTR2A	Neurotransmission	rs6313	13	46895805	A	G	0.460733	0.107223	0.137304	-0.161888	0.376334	0.435839	0.866168
Aterogenic coefficient	HTR2C	Neurotransmission	rs6318	X	114731326	G	C	0.15566	0.0715803	0.154358	-0.230956	0.374117	0.643328	0.947278
Aterogenic coefficient	GHRL	Appetite / Energy regulation	rs696217	3	10289773	G	T	0.0837321	0.101328	0.234268	-0.357829	0.560484	0.665811	0.947278
Aterogenic coefficient	CHRM5	Neurotransmission	rs7162140	15	34018399	C	T	0.123223	0.326831	0.202891	-0.0708277	0.724489	0.108732	0.793733
Aterogenic coefficient	miRNA155	Non-coding RNA / Epigenetics	rs767649	21	25572410	T	A	0.088785	0.119809	0.232319	-0.335528	0.575147	0.6066	0.945356
Aterogenic coefficient	SIRT1	Beta-cell function / Insulin secretion	rs7895833	10	67863299	A	G	0.265432	0.179277	0.175548	-0.164792	0.523345	0.308703	0.866168
Aterogenic coefficient	TCF7L2	Insulin signaling / Metabolism	rs7903146	10	112998590	C	T	0.422535	-0.206874	0.120981	-0.443992	0.0302441	0.0887548	0.793733
Aterogenic coefficient	PIK3R1	Beta-cell function / Insulin secretion	rs831125	5	68291606	A	G	0.184211	0.254617	0.203094	-0.143439	0.652673	0.21193	0.84772
Body mass index	NPY2R	Appetite / Energy regulation	rs1047214	4	155214524	T	C	0.214286	0.00978303	0.547816	-1.06392	1.08348	0.98577	0.997777
Body mass index	CHRNA3	Neurotransmission	rs1051730	15	78601997	G	A	0.337209	-0.0934968	0.442148	-0.96009	0.773096	0.832732	0.951694
Body mass index	BDNF	Appetite / Energy regulation	rs11030107	11	27673288	A	G	0.15625	-0.952959	0.65648	-2.23964	0.333718	0.148274	0.754725
Body mass index	AVPR1A	Vasopressin signaling	rs11174811	12	63146696	C	A	0.386047	-0.19463	0.486088	-1.14735	0.758086	0.689267	0.946597
Body mass index	LEPR	Appetite / Energy regulation	rs1137100	1	65570758	A	G	0.313679	-0.50452	0.508382	-1.50093	0.491891	0.322154	0.8562
Body mass index	IGF2BP2	Insulin signaling / Metabolism	rs1470579	3	185811292	A	C	0.252336	0.596616	0.501174	-0.385667	1.5789	0.235219	0.8562
Body mass index	NPY	Appetite / Energy regulation	rs16147	7	24283791	C	T	0.408629	0.694085	0.423601	-0.136157	1.52433	0.102939	0.754725
Body mass index	MC4R	Appetite / Energy regulation	rs17782313	18	60183864	T	C	0.229798	0.478934	0.548888	-0.596867	1.55473	0.383985	0.903495
Body mass index	ADCY3	Appetite / Energy regulation	rs17799872	2	24822088	G	A	0.27551	1.26059	0.615978	0.0532941	2.46788	0.0420718	0.560957
Body mass index	GIPR	Appetite / Energy regulation	rs1800437	19	45678134	G	C	0.163462	-0.589249	0.61651	-1.79759	0.619089	0.340314	0.8562
Body mass index	PPARG2	Insulin signaling / Metabolism	rs1801282	3	12351626	C	G	0.146919	-0.278986	0.595055	-1.44527	0.8873	0.639677	0.946597
Body mass index	GRIN2B	Neurotransmission	rs1805476	12	13561429	C	A	0.447619	0.289157	0.404075	-0.502815	1.08113	0.475047	0.946597
Body mass index	TOMM40	Mitochondrial function	rs2075650	19	44892362	A	G	0.106132	-0.21275	0.654791	-1.49612	1.07062	0.745574	0.946597
Body mass index	LINC02227	Non-coding RNA / Epigenetics	rs2149954	5	158393594	G	A	0.366197	-0.582319	0.506179	-1.57441	0.409774	0.251285	0.8562
Body mass index	GRIA1	Neurotransmission	rs2195450	5	153491449	C	T	0.226804	-0.163547	0.510849	-1.16479	0.837699	0.749209	0.946597
Body mass index	MTOR	Beta-cell function / Insulin secretion	rs2295080	1	11262571	T	G	0.367816	-0.935983	0.526849	-1.96859	0.0966215	0.0774277	0.754725
Body mass index	PTEN	Beta-cell function / Insulin secretion	rs2735343	10	87945672	G	C	0.542056	0.88644	0.614961	-0.318861	2.09174	0.150945	0.754725
Body mass index	GABRA	Neurotransmission	rs279845	4	46327706	T	A	0.370647	0.00271827	0.429994	-0.840054	0.845491	0.994962	0.997777
Body mass index	LINC00305	Non-coding RNA / Epigenetics	rs2850711	18	64119804	A	T	0.181395	0.503196	0.467681	-0.413442	1.41983	0.283184	0.8562
Body mass index	LPL	Insulin signaling / Metabolism	rs295	8	19958727	A	C	0.290244	0.474836	0.482338	-0.470529	1.4202	0.32608	0.8562
Body mass index	AVPR1B	Vasopressin signaling	rs33911258	1	206118034	T	C	0.265116	0.236715	0.504221	-0.75154	1.22497	0.639221	0.946597
Body mass index	LRP5	Insulin signaling / Metabolism	rs3736228	11	68433827	C	T	0.100478	-1.05113	0.706896	-2.43662	0.334361	0.13856	0.754725
Body mass index	H19	Non-coding RNA / Epigenetics	rs3741219	11	1995389	T	C	0.383178	-0.150703	0.431022	-0.995489	0.694084	0.726959	0.946597
Body mass index	AKT1	Beta-cell function / Insulin secretion	rs3803300	14	104803442	G	A	0.0690476	0.694746	0.888466	-1.04662	2.43611	0.435135	0.946597
Body mass index	CHRNA7	Neurotransmission	rs3826029	15	32029282	G	A	0.248815	0.294542	0.565398	-0.813617	1.4027	0.602961	0.946597
Body mass index	NR3C1	Glucocorticoid signaling	rs41423247	5	143399010	G	C	0.339623	-0.228029	0.433338	-1.07736	0.621298	0.5993	0.946597
Body mass index	CDKN2BAS1	Non-coding RNA / Epigenetics	rs4977574	9	22098575	G	A	0.439535	0.425107	0.429288	-0.416281	1.2665	0.323181	0.8562
Body mass index	GRIK3	Neurotransmission	rs534131	1	37018636	G	A	0.317536	0.222592	0.503136	-0.763536	1.20872	0.658655	0.946597
Body mass index	MALAT1	Non-coding RNA / Epigenetics	rs619586	11	65498698	A	G	0.0854271	-0.336954	0.830189	-1.96409	1.29019	0.685279	0.946597
Body mass index	HTR1D	Neurotransmission	rs623988	1	23192984	C	T	0.349727	-0.127195	0.505695	-1.11834	0.863949	0.801697	0.946597
Body mass index	GRIN1	Neurotransmission	rs6293	9	137156786	A	G	0.255869	0.0516522	0.502475	-0.933182	1.03649	0.918224	0.997777
Body mass index	HTR1B	Neurotransmission	rs6296	6	77462543	G	C	0.413953	0.00583851	0.382977	-0.744782	0.756459	0.987851	0.997777
Body mass index	HTR2A	Neurotransmission	rs6313	13	46895805	A	G	0.460733	1.03744	0.431003	0.192689	1.88219	0.0170552	0.341104
Body mass index	HTR2C	Neurotransmission	rs6318	X	114731326	G	C	0.15566	1.29748	0.504261	0.30915	2.28582	0.0107769	0.341104
Body mass index	GHRL	Appetite / Energy regulation	rs696217	3	10289773	G	T	0.0837321	0.733085	0.770466	-0.777001	2.24317	0.34248	0.8562
Body mass index	CHRM5	Neurotransmission	rs7162140	15	34018399	C	T	0.123223	0.168069	0.673075	-1.15113	1.48727	0.803065	0.946597
Body mass index	miRNA155	Non-coding RNA / Epigenetics	rs767649	21	25572410	T	A	0.088785	0.323625	0.765891	-1.17749	1.82474	0.673058	0.946597
Body mass index	SIRT1	Beta-cell function / Insulin secretion	rs7895833	10	67863299	A	G	0.265432	0.173284	0.593651	-0.990251	1.33682	0.770749	0.946597
Body mass index	TCF7L2	Insulin signaling / Metabolism	rs7903146	10	112998590	C	T	0.422535	0.0998038	0.402918	-0.689901	0.889509	0.804608	0.946597
Body mass index	PIK3R1	Beta-cell function / Insulin secretion	rs831125	5	68291606	A	G	0.184211	-0.00190372	0.682203	-1.339	1.33519	0.997777	0.997777
C-peptide	NPY2R	Appetite / Energy regulation	rs1047214	4	155214524	T	C	0.214286	-0.0773543	0.11554	-0.303808	0.1491	0.503979	0.775352
C-peptide	CHRNA3	Neurotransmission	rs1051730	15	78601997	G	A	0.337209	0.0979221	0.0931277	-0.0846049	0.280449	0.29424	0.753706
C-peptide	BDNF	Appetite / Energy regulation	rs11030107	11	27673288	A	G	0.15625	0.17438	0.137707	-0.0955196	0.444281	0.206966	0.753706
C-peptide	AVPR1A	Vasopressin signaling	rs11174811	12	63146696	C	A	0.386047	0.106009	0.102419	-0.0947284	0.306747	0.301828	0.753706
C-peptide	LEPR	Appetite / Energy regulation	rs1137100	1	65570758	A	G	0.313679	-0.135785	0.106625	-0.344767	0.0731967	0.204269	0.753706
C-peptide	IGF2BP2	Insulin signaling / Metabolism	rs1470579	3	185811292	A	C	0.252336	-0.085723	0.105981	-0.293442	0.121996	0.419515	0.753706
C-peptide	NPY	Appetite / Energy regulation	rs16147	7	24283791	C	T	0.408629	0.0907231	0.0894692	-0.0846334	0.266079	0.311845	0.753706
C-peptide	MC4R	Appetite / Energy regulation	rs17782313	18	60183864	T	C	0.229798	-0.0939497	0.116856	-0.322983	0.135083	0.422393	0.753706
C-peptide	ADCY3	Appetite / Energy regulation	rs17799872	2	24822088	G	A	0.27551	-0.00953166	0.130733	-0.265763	0.2467	0.941954	0.947508
C-peptide	GIPR	Appetite / Energy regulation	rs1800437	19	45678134	G	C	0.163462	0.1191	0.13037	-0.136421	0.374621	0.362032	0.753706
C-peptide	PPARG2	Insulin signaling / Metabolism	rs1801282	3	12351626	C	G	0.146919	-0.132288	0.126097	-0.379433	0.114857	0.295356	0.753706
C-peptide	GRIN2B	Neurotransmission	rs1805476	12	13561429	C	A	0.447619	0.0179661	0.0850818	-0.148791	0.184723	0.832969	0.925521
C-peptide	TOMM40	Mitochondrial function	rs2075650	19	44892362	A	G	0.106132	-0.0584057	0.138354	-0.329574	0.212763	0.673354	0.868844
C-peptide	LINC02227	Non-coding RNA / Epigenetics	rs2149954	5	158393594	G	A	0.366197	-0.045833	0.106623	-0.25481	0.163144	0.66774	0.868844
C-peptide	GRIA1	Neurotransmission	rs2195450	5	153491449	C	T	0.226804	-0.194086	0.103906	-0.397739	0.00956565	0.0633153	0.633153
C-peptide	MTOR	Beta-cell function / Insulin secretion	rs2295080	1	11262571	T	G	0.367816	-0.125705	0.110069	-0.341437	0.0900266	0.255037	0.753706
C-peptide	PTEN	Beta-cell function / Insulin secretion	rs2735343	10	87945672	G	C	0.542056	0.077328	0.130339	-0.178132	0.332789	0.553631	0.820194
C-peptide	GABRA	Neurotransmission	rs279845	4	46327706	T	A	0.370647	-0.0198549	0.0908364	-0.197891	0.158181	0.827205	0.925521
C-peptide	LINC00305	Non-coding RNA / Epigenetics	rs2850711	18	64119804	A	T	0.181395	0.0123248	0.0990199	-0.181751	0.2064	0.901064	0.947508
C-peptide	LPL	Insulin signaling / Metabolism	rs295	8	19958727	A	C	0.290244	0.129937	0.0996162	-0.0653068	0.325182	0.193596	0.753706
C-peptide	AVPR1B	Vasopressin signaling	rs33911258	1	206118034	T	C	0.265116	-0.0242551	0.106511	-0.233013	0.184503	0.820081	0.925521
C-peptide	LRP5	Insulin signaling / Metabolism	rs3736228	11	68433827	C	T	0.100478	-0.293627	0.147347	-0.582421	-0.00483235	0.0476142	0.633153
C-peptide	H19	Non-coding RNA / Epigenetics	rs3741219	11	1995389	T	C	0.383178	0.111952	0.090417	-0.0652621	0.289166	0.217034	0.753706
C-peptide	AKT1	Beta-cell function / Insulin secretion	rs3803300	14	104803442	G	A	0.0690476	0.194052	0.18567	-0.169853	0.557958	0.297179	0.753706
C-peptide	CHRNA7	Neurotransmission	rs3826029	15	32029282	G	A	0.248815	0.114551	0.119552	-0.119766	0.348868	0.339093	0.753706
C-peptide	NR3C1	Glucocorticoid signaling	rs41423247	5	143399010	G	C	0.339623	0.00602147	0.0913502	-0.173022	0.185065	0.947508	0.947508
C-peptide	CDKN2BAS1	Non-coding RNA / Epigenetics	rs4977574	9	22098575	G	A	0.439535	0.22156	0.089567	0.0460122	0.397108	0.0141622	0.566487
C-peptide	GRIK3	Neurotransmission	rs534131	1	37018636	G	A	0.317536	0.0920881	0.105752	-0.115182	0.299358	0.384876	0.753706
C-peptide	MALAT1	Non-coding RNA / Epigenetics	rs619586	11	65498698	A	G	0.0854271	0.171912	0.173269	-0.167689	0.511513	0.322344	0.753706
C-peptide	HTR1D	Neurotransmission	rs623988	1	23192984	C	T	0.349727	-0.076378	0.106229	-0.284583	0.131827	0.473083	0.756933
C-peptide	GRIN1	Neurotransmission	rs6293	9	137156786	A	G	0.255869	0.00776732	0.105732	-0.199463	0.214998	0.941508	0.947508
C-peptide	HTR1B	Neurotransmission	rs6296	6	77462543	G	C	0.413953	0.0608202	0.0807589	-0.0974642	0.219105	0.452224	0.753706
C-peptide	HTR2A	Neurotransmission	rs6313	13	46895805	A	G	0.460733	-0.073035	0.0931957	-0.255695	0.109625	0.434223	0.753706
C-peptide	HTR2C	Neurotransmission	rs6318	X	114731326	G	C	0.15566	0.0549394	0.107212	-0.155193	0.265072	0.60889	0.839849
C-peptide	GHRL	Appetite / Energy regulation	rs696217	3	10289773	G	T	0.0837321	-0.0471377	0.16298	-0.366572	0.272296	0.772702	0.925521
C-peptide	CHRM5	Neurotransmission	rs7162140	15	34018399	C	T	0.123223	-0.134236	0.141023	-0.410635	0.142164	0.342271	0.753706
C-peptide	miRNA155	Non-coding RNA / Epigenetics	rs767649	21	25572410	T	A	0.088785	-0.0878486	0.161622	-0.404621	0.228924	0.587332	0.839045
C-peptide	SIRT1	Beta-cell function / Insulin secretion	rs7895833	10	67863299	A	G	0.265432	-0.032178	0.122876	-0.273011	0.208654	0.79376	0.925521
C-peptide	TCF7L2	Insulin signaling / Metabolism	rs7903146	10	112998590	C	T	0.422535	0.175574	0.0839201	0.0110933	0.340054	0.0376323	0.633153
C-peptide	PIK3R1	Beta-cell function / Insulin secretion	rs831125	5	68291606	A	G	0.184211	0.201982	0.142746	-0.0777947	0.481759	0.159176	0.753706
eGFR	NPY2R	Appetite / Energy regulation	rs1047214	4	155214524	T	C	0.214286	2.74471	1.93249	-1.0429	6.53231	0.157143	0.609858
eGFR	CHRNA3	Neurotransmission	rs1051730	15	78601997	G	A	0.337209	0.505496	1.56826	-2.56824	3.57923	0.747523	0.860405
eGFR	BDNF	Appetite / Energy regulation	rs11030107	11	27673288	A	G	0.15625	3.84559	2.27899	-0.621149	8.31234	0.093183	0.532474
eGFR	AVPR1A	Vasopressin signaling	rs11174811	12	63146696	C	A	0.386047	-1.56452	1.72165	-4.93889	1.80984	0.364526	0.782315
eGFR	LEPR	Appetite / Energy regulation	rs1137100	1	65570758	A	G	0.313679	0.0307683	1.807	-3.51089	3.57242	0.986431	0.986431
eGFR	IGF2BP2	Insulin signaling / Metabolism	rs1470579	3	185811292	A	C	0.252336	-1.47735	1.77995	-4.96599	2.0113	0.407486	0.782315
eGFR	NPY	Appetite / Energy regulation	rs16147	7	24283791	C	T	0.408629	1.99789	1.49112	-0.924661	4.92043	0.181868	0.609858
eGFR	MC4R	Appetite / Energy regulation	rs17782313	18	60183864	T	C	0.229798	1.72526	1.97177	-2.13934	5.58987	0.382667	0.782315
eGFR	ADCY3	Appetite / Energy regulation	rs17799872	2	24822088	G	A	0.27551	2.05977	2.16442	-2.18241	6.30195	0.34247	0.782315
eGFR	GIPR	Appetite / Energy regulation	rs1800437	19	45678134	G	C	0.163462	-1.29199	2.18928	-5.5829	2.99891	0.555746	0.85427
eGFR	PPARG2	Insulin signaling / Metabolism	rs1801282	3	12351626	C	G	0.146919	-1.05492	2.12436	-5.2186	3.10875	0.62001	0.85427
eGFR	GRIN2B	Neurotransmission	rs1805476	12	13561429	C	A	0.447619	1.54247	1.42575	-1.25195	4.3369	0.280577	0.748206
eGFR	TOMM40	Mitochondrial function	rs2075650	19	44892362	A	G	0.106132	-2.61837	2.31238	-7.15054	1.91381	0.258801	0.73943
eGFR	LINC02227	Non-coding RNA / Epigenetics	rs2149954	5	158393594	G	A	0.366197	-4.23836	1.77578	-7.71882	-0.757901	0.017889	0.375299
eGFR	GRIA1	Neurotransmission	rs2195450	5	153491449	C	T	0.226804	-2.86692	1.76869	-6.3335	0.59965	0.106691	0.533457
eGFR	MTOR	Beta-cell function / Insulin secretion	rs2295080	1	11262571	T	G	0.367816	-1.05203	1.85304	-4.68392	2.57987	0.570968	0.85427
eGFR	PTEN	Beta-cell function / Insulin secretion	rs2735343	10	87945672	G	C	0.542056	1.45259	2.18877	-2.83733	5.74251	0.507641	0.85427
eGFR	GABRA	Neurotransmission	rs279845	4	46327706	T	A	0.370647	-2.02759	1.5172	-5.00124	0.946055	0.182957	0.609858
eGFR	LINC00305	Non-coding RNA / Epigenetics	rs2850711	18	64119804	A	T	0.181395	1.14647	1.66173	-2.11047	4.4034	0.491001	0.85427
eGFR	LPL	Insulin signaling / Metabolism	rs295	8	19958727	A	C	0.290244	-1.42085	1.72359	-4.79901	1.95732	0.410715	0.782315
eGFR	AVPR1B	Vasopressin signaling	rs33911258	1	206118034	T	C	0.265116	-0.881064	1.78859	-4.38663	2.6245	0.622805	0.85427
eGFR	LRP5	Insulin signaling / Metabolism	rs3736228	11	68433827	C	T	0.100478	-1.16807	2.49901	-6.06604	3.72991	0.640702	0.85427
eGFR	H19	Non-coding RNA / Epigenetics	rs3741219	11	1995389	T	C	0.383178	2.98296	1.51353	0.0164937	5.94942	0.0500534	0.386155
eGFR	AKT1	Beta-cell function / Insulin secretion	rs3803300	14	104803442	G	A	0.0690476	-4.41388	3.11663	-10.5224	1.6946	0.158217	0.609858
eGFR	CHRNA7	Neurotransmission	rs3826029	15	32029282	G	A	0.248815	2.45804	2.00669	-1.475	6.39108	0.221996	0.683065
eGFR	NR3C1	Glucocorticoid signaling	rs41423247	5	143399010	G	C	0.339623	-1.458	1.53431	-4.4652	1.5492	0.343081	0.782315
eGFR	CDKN2BAS1	Non-coding RNA / Epigenetics	rs4977574	9	22098575	G	A	0.439535	3.18284	1.51059	0.222143	6.14354	0.036297	0.386155
eGFR	GRIK3	Neurotransmission	rs534131	1	37018636	G	A	0.317536	-0.410265	1.78247	-3.90384	3.08331	0.81819	0.88453
eGFR	MALAT1	Non-coding RNA / Epigenetics	rs619586	11	65498698	A	G	0.0854271	6.91506	2.91777	1.19634	12.6338	0.0187649	0.375299
eGFR	HTR1D	Neurotransmission	rs623988	1	23192984	C	T	0.349727	-0.558376	1.77058	-4.02866	2.91191	0.752854	0.860405
eGFR	GRIN1	Neurotransmission	rs6293	9	137156786	A	G	0.255869	-0.115386	1.7818	-3.60765	3.37688	0.948428	0.972747
eGFR	HTR1B	Neurotransmission	rs6296	6	77462543	G	C	0.413953	-0.564766	1.35802	-3.22644	2.09691	0.677925	0.860405
eGFR	HTR2A	Neurotransmission	rs6313	13	46895805	A	G	0.460733	-3.10597	1.55017	-6.14424	-0.0677011	0.0465525	0.386155
eGFR	HTR2C	Neurotransmission	rs6318	X	114731326	G	C	0.15566	1.11039	1.80285	-2.42313	4.64391	0.538629	0.85427
eGFR	GHRL	Appetite / Energy regulation	rs696217	3	10289773	G	T	0.0837321	-5.1608	2.70629	-10.465	0.14343	0.0579233	0.386155
eGFR	CHRM5	Neurotransmission	rs7162140	15	34018399	C	T	0.123223	0.235718	2.39129	-4.45113	4.92257	0.921572	0.970076
eGFR	miRNA155	Non-coding RNA / Epigenetics	rs767649	21	25572410	T	A	0.088785	0.990924	2.71572	-4.33178	6.31363	0.715564	0.860405
eGFR	SIRT1	Beta-cell function / Insulin secretion	rs7895833	10	67863299	A	G	0.265432	-0.700028	2.05215	-4.72216	3.32211	0.733467	0.860405
eGFR	TCF7L2	Insulin signaling / Metabolism	rs7903146	10	112998590	C	T	0.422535	0.718999	1.42809	-2.08	3.518	0.615165	0.85427
eGFR	PIK3R1	Beta-cell function / Insulin secretion	rs831125	5	68291606	A	G	0.184211	0.643821	2.31829	-3.89994	5.18758	0.781619	0.868466
Fasting glucose	NPY2R	Appetite / Energy regulation	rs1047214	4	155214524	T	C	0.214286	0.137004	0.144235	-0.145692	0.4197	0.343376	0.799263
Fasting glucose	CHRNA3	Neurotransmission	rs1051730	15	78601997	G	A	0.337209	0.0603789	0.118106	-0.171105	0.291863	0.609728	0.913561
Fasting glucose	BDNF	Appetite / Energy regulation	rs11030107	11	27673288	A	G	0.15625	-0.266666	0.17117	-0.602154	0.0688218	0.120939	0.799263
Fasting glucose	AVPR1A	Vasopressin signaling	rs11174811	12	63146696	C	A	0.386047	-0.125256	0.129673	-0.379411	0.128899	0.335181	0.799263
Fasting glucose	LEPR	Appetite / Energy regulation	rs1137100	1	65570758	A	G	0.313679	0.0416101	0.136491	-0.225907	0.309127	0.76078	0.996843
Fasting glucose	IGF2BP2	Insulin signaling / Metabolism	rs1470579	3	185811292	A	C	0.252336	0.059701	0.133633	-0.202215	0.321617	0.655513	0.936448
Fasting glucose	NPY	Appetite / Energy regulation	rs16147	7	24283791	C	T	0.408629	0.132968	0.111764	-0.0860852	0.352021	0.235617	0.799263
Fasting glucose	MC4R	Appetite / Energy regulation	rs17782313	18	60183864	T	C	0.229798	-0.101432	0.146972	-0.389492	0.186628	0.490926	0.853785
Fasting glucose	ADCY3	Appetite / Energy regulation	rs17799872	2	24822088	G	A	0.27551	0.0610748	0.169607	-0.271349	0.393499	0.719171	0.991961
Fasting glucose	GIPR	Appetite / Energy regulation	rs1800437	19	45678134	G	C	0.163462	0.186901	0.165806	-0.138073	0.511875	0.26097	0.799263
Fasting glucose	PPARG2	Insulin signaling / Metabolism	rs1801282	3	12351626	C	G	0.146919	0.0247511	0.160823	-0.290456	0.339958	0.877836	0.996843
Fasting glucose	GRIN2B	Neurotransmission	rs1805476	12	13561429	C	A	0.447619	-0.100029	0.108969	-0.313605	0.113547	0.359715	0.799263
Fasting glucose	TOMM40	Mitochondrial function	rs2075650	19	44892362	A	G	0.106132	0.214016	0.173804	-0.126632	0.554665	0.219575	0.799263
Fasting glucose	LINC02227	Non-coding RNA / Epigenetics	rs2149954	5	158393594	G	A	0.366197	0.106801	0.133839	-0.155519	0.369121	0.425788	0.799263
Fasting glucose	GRIA1	Neurotransmission	rs2195450	5	153491449	C	T	0.226804	0.130813	0.134005	-0.131832	0.393459	0.330216	0.799263
Fasting glucose	MTOR	Beta-cell function / Insulin secretion	rs2295080	1	11262571	T	G	0.367816	0.0880264	0.140034	-0.186435	0.362488	0.530449	0.877421
Fasting glucose	PTEN	Beta-cell function / Insulin secretion	rs2735343	10	87945672	G	C	0.542056	0.371073	0.1623	0.0529713	0.689174	0.0232315	0.71499
Fasting glucose	GABRA	Neurotransmission	rs279845	4	46327706	T	A	0.370647	-0.240957	0.113967	-0.464327	-0.0175863	0.0357495	0.71499
Fasting glucose	LINC00305	Non-coding RNA / Epigenetics	rs2850711	18	64119804	A	T	0.181395	-0.194602	0.124615	-0.438843	0.0496398	0.119876	0.799263
Fasting glucose	LPL	Insulin signaling / Metabolism	rs295	8	19958727	A	C	0.290244	-0.0777611	0.129344	-0.331271	0.175749	0.548388	0.877421
Fasting glucose	AVPR1B	Vasopressin signaling	rs33911258	1	206118034	T	C	0.265116	-0.180584	0.134252	-0.443714	0.0825454	0.180033	0.799263
Fasting glucose	LRP5	Insulin signaling / Metabolism	rs3736228	11	68433827	C	T	0.100478	0.151522	0.188273	-0.217487	0.520531	0.421869	0.799263
Fasting glucose	H19	Non-coding RNA / Epigenetics	rs3741219	11	1995389	T	C	0.383178	0.0198253	0.115082	-0.205732	0.245382	0.863391	0.996843
Fasting glucose	AKT1	Beta-cell function / Insulin secretion	rs3803300	14	104803442	G	A	0.0690476	-0.0575067	0.237785	-0.523557	0.408544	0.809142	0.996843
Fasting glucose	CHRNA7	Neurotransmission	rs3826029	15	32029282	G	A	0.248815	0.122656	0.151192	-0.173675	0.418988	0.418148	0.799263
Fasting glucose	NR3C1	Glucocorticoid signaling	rs41423247	5	143399010	G	C	0.339623	0.187458	0.114544	-0.0370438	0.411959	0.103234	0.799263
Fasting glucose	CDKN2BAS1	Non-coding RNA / Epigenetics	rs4977574	9	22098575	G	A	0.439535	-0.0210218	0.114987	-0.246392	0.204349	0.855116	0.996843
Fasting glucose	GRIK3	Neurotransmission	rs534131	1	37018636	G	A	0.317536	0.106119	0.134371	-0.157244	0.369482	0.430582	0.799263
Fasting glucose	MALAT1	Non-coding RNA / Epigenetics	rs619586	11	65498698	A	G	0.0854271	0.00466114	0.222759	-0.431939	0.441261	0.983327	0.996843
Fasting glucose	HTR1D	Neurotransmission	rs623988	1	23192984	C	T	0.349727	0.172181	0.134472	-0.0913788	0.435741	0.202052	0.799263
Fasting glucose	GRIN1	Neurotransmission	rs6293	9	137156786	A	G	0.255869	-0.0139238	0.134658	-0.277849	0.250002	0.917744	0.996843
Fasting glucose	HTR1B	Neurotransmission	rs6296	6	77462543	G	C	0.413953	-0.102055	0.102112	-0.30219	0.09808	0.318723	0.799263
Fasting glucose	HTR2A	Neurotransmission	rs6313	13	46895805	A	G	0.460733	0.00309155	0.117454	-0.227115	0.233298	0.979029	0.996843
Fasting glucose	HTR2C	Neurotransmission	rs6318	X	114731326	G	C	0.15566	0.0115008	0.13601	-0.255074	0.278075	0.932693	0.996843
Fasting glucose	GHRL	Appetite / Energy regulation	rs696217	3	10289773	G	T	0.0837321	-0.228732	0.205854	-0.632199	0.174735	0.267811	0.799263
Fasting glucose	CHRM5	Neurotransmission	rs7162140	15	34018399	C	T	0.123223	-0.138188	0.178452	-0.487947	0.211571	0.439595	0.799263
Fasting glucose	miRNA155	Non-coding RNA / Epigenetics	rs767649	21	25572410	T	A	0.088785	0.10207	0.203593	-0.296965	0.501105	0.616653	0.913561
Fasting glucose	SIRT1	Beta-cell function / Insulin secretion	rs7895833	10	67863299	A	G	0.265432	0.0460938	0.160278	-0.268044	0.360232	0.77404	0.996843
Fasting glucose	TCF7L2	Insulin signaling / Metabolism	rs7903146	10	112998590	C	T	0.422535	-0.162243	0.107409	-0.372761	0.0482753	0.132423	0.799263
Fasting glucose	PIK3R1	Beta-cell function / Insulin secretion	rs831125	5	68291606	A	G	0.184211	-0.000718482	0.181297	-0.356055	0.354618	0.996843	0.996843
HbA1c	NPY2R	Appetite / Energy regulation	rs1047214	4	155214524	T	C	0.214286	-0.00383244	0.0499527	-0.101738	0.094073	0.938925	0.993785
HbA1c	CHRNA3	Neurotransmission	rs1051730	15	78601997	G	A	0.337209	-0.0467954	0.0398493	-0.124899	0.0313077	0.241595	0.993785
HbA1c	BDNF	Appetite / Energy regulation	rs11030107	11	27673288	A	G	0.15625	-0.063359	0.0596174	-0.180207	0.0534891	0.289254	0.993785
HbA1c	AVPR1A	Vasopressin signaling	rs11174811	12	63146696	C	A	0.386047	0.0214553	0.0439396	-0.0646649	0.107575	0.625852	0.993785
HbA1c	LEPR	Appetite / Energy regulation	rs1137100	1	65570758	A	G	0.313679	-0.00669648	0.0459998	-0.0968543	0.0834614	0.884397	0.993785
HbA1c	IGF2BP2	Insulin signaling / Metabolism	rs1470579	3	185811292	A	C	0.252336	-0.0319026	0.0451781	-0.12045	0.0566448	0.480876	0.993785
HbA1c	NPY	Appetite / Energy regulation	rs16147	7	24283791	C	T	0.408629	0.00386198	0.0390634	-0.0727008	0.0804248	0.921348	0.993785
HbA1c	MC4R	Appetite / Energy regulation	rs17782313	18	60183864	T	C	0.229798	-0.047146	0.0505852	-0.146291	0.0519992	0.352489	0.993785
HbA1c	ADCY3	Appetite / Energy regulation	rs17799872	2	24822088	G	A	0.27551	0.00165209	0.0555113	-0.107148	0.110452	0.976288	0.993785
HbA1c	GIPR	Appetite / Energy regulation	rs1800437	19	45678134	G	C	0.163462	-0.0582135	0.0562784	-0.168517	0.0520901	0.302181	0.993785
HbA1c	PPARG2	Insulin signaling / Metabolism	rs1801282	3	12351626	C	G	0.146919	-0.0156228	0.0542165	-0.121885	0.0906396	0.773516	0.993785
HbA1c	GRIN2B	Neurotransmission	rs1805476	12	13561429	C	A	0.447619	-0.0036288	0.0370255	-0.0761974	0.0689398	0.922021	0.993785
HbA1c	TOMM40	Mitochondrial function	rs2075650	19	44892362	A	G	0.106132	0.034852	0.0591403	-0.081061	0.150765	0.556293	0.993785
HbA1c	LINC02227	Non-coding RNA / Epigenetics	rs2149954	5	158393594	G	A	0.366197	0.0899057	0.0453403	0.00104033	0.178771	0.0486872	0.57653
HbA1c	GRIA1	Neurotransmission	rs2195450	5	153491449	C	T	0.226804	0.0662664	0.0452987	-0.0225173	0.15505	0.145153	0.967687
HbA1c	MTOR	Beta-cell function / Insulin secretion	rs2295080	1	11262571	T	G	0.367816	-0.00903597	0.0478185	-0.102758	0.0846865	0.850346	0.993785
HbA1c	PTEN	Beta-cell function / Insulin secretion	rs2735343	10	87945672	G	C	0.542056	0.0409133	0.055516	-0.0678961	0.149723	0.461967	0.993785
HbA1c	GABRA	Neurotransmission	rs279845	4	46327706	T	A	0.370647	-0.0812819	0.0387326	-0.157196	-0.00536748	0.0371318	0.57653
HbA1c	LINC00305	Non-coding RNA / Epigenetics	rs2850711	18	64119804	A	T	0.181395	-0.0561093	0.0422231	-0.138865	0.0266464	0.185323	0.993785
HbA1c	LPL	Insulin signaling / Metabolism	rs295	8	19958727	A	C	0.290244	0.00743468	0.0428717	-0.0765922	0.0914616	0.862498	0.993785
HbA1c	AVPR1B	Vasopressin signaling	rs33911258	1	206118034	T	C	0.265116	-0.0352877	0.0455462	-0.124557	0.0539813	0.439345	0.993785
HbA1c	LRP5	Insulin signaling / Metabolism	rs3736228	11	68433827	C	T	0.100478	0.007024	0.0639773	-0.118369	0.132417	0.912684	0.993785
HbA1c	H19	Non-coding RNA / Epigenetics	rs3741219	11	1995389	T	C	0.383178	-0.0297368	0.0385815	-0.105355	0.0458815	0.441719	0.993785
HbA1c	AKT1	Beta-cell function / Insulin secretion	rs3803300	14	104803442	G	A	0.0690476	-0.120317	0.0803719	-0.277843	0.0372092	0.135924	0.967687
HbA1c	CHRNA7	Neurotransmission	rs3826029	15	32029282	G	A	0.248815	-0.0373521	0.0511421	-0.137589	0.0628846	0.465996	0.993785
HbA1c	NR3C1	Glucocorticoid signaling	rs41423247	5	143399010	G	C	0.339623	0.0210405	0.0390889	-0.0555723	0.0976532	0.590964	0.993785
HbA1c	CDKN2BAS1	Non-coding RNA / Epigenetics	rs4977574	9	22098575	G	A	0.439535	-0.021483	0.0388743	-0.0976752	0.0547093	0.581104	0.993785
HbA1c	GRIK3	Neurotransmission	rs534131	1	37018636	G	A	0.317536	0.055997	0.0455406	-0.033261	0.145255	0.22024	0.993785
HbA1c	MALAT1	Non-coding RNA / Epigenetics	rs619586	11	65498698	A	G	0.0854271	-0.0529279	0.0735226	-0.19703	0.0911736	0.472457	0.993785
HbA1c	HTR1D	Neurotransmission	rs623988	1	23192984	C	T	0.349727	-0.00110987	0.0463128	-0.0918813	0.0896616	0.980908	0.993785
HbA1c	GRIN1	Neurotransmission	rs6293	9	137156786	A	G	0.255869	-0.0861782	0.045147	-0.174665	0.00230819	0.057653	0.57653
HbA1c	HTR1B	Neurotransmission	rs6296	6	77462543	G	C	0.413953	0.0222582	0.0345914	-0.0455398	0.0900562	0.520624	0.993785
HbA1c	HTR2A	Neurotransmission	rs6313	13	46895805	A	G	0.460733	0.00633467	0.0412716	-0.0745561	0.0872255	0.878179	0.993785
HbA1c	HTR2C	Neurotransmission	rs6318	X	114731326	G	C	0.15566	0.0201882	0.046057	-0.0700818	0.110458	0.661602	0.993785
HbA1c	GHRL	Appetite / Energy regulation	rs696217	3	10289773	G	T	0.0837321	0.00556525	0.0702156	-0.132055	0.143185	0.936904	0.993785
HbA1c	CHRM5	Neurotransmission	rs7162140	15	34018399	C	T	0.123223	0.0490914	0.060774	-0.0700236	0.168206	0.420151	0.993785
HbA1c	miRNA155	Non-coding RNA / Epigenetics	rs767649	21	25572410	T	A	0.088785	0.000537473	0.06892	-0.134543	0.135618	0.993785	0.993785
HbA1c	SIRT1	Beta-cell function / Insulin secretion	rs7895833	10	67863299	A	G	0.265432	-0.020683	0.0533042	-0.125157	0.0837914	0.698526	0.993785
HbA1c	TCF7L2	Insulin signaling / Metabolism	rs7903146	10	112998590	C	T	0.422535	-0.0817678	0.0360798	-0.152483	-0.0110526	0.0244569	0.57653
HbA1c	PIK3R1	Beta-cell function / Insulin secretion	rs831125	5	68291606	A	G	0.184211	0.0215114	0.0609971	-0.0980408	0.141064	0.724844	0.993785
HDL-C	NPY2R	Appetite / Energy regulation	rs1047214	4	155214524	T	C	0.214286	-0.0220393	0.0609111	-0.141423	0.0973442	0.717879	0.947788
HDL-C	CHRNA3	Neurotransmission	rs1051730	15	78601997	G	A	0.337209	0.00133782	0.0517999	-0.100188	0.102864	0.97942	0.97942
HDL-C	BDNF	Appetite / Energy regulation	rs11030107	11	27673288	A	G	0.15625	0.0975961	0.0759162	-0.0511969	0.246389	0.200172	0.947788
HDL-C	AVPR1A	Vasopressin signaling	rs11174811	12	63146696	C	A	0.386047	0.0487713	0.0568644	-0.0626809	0.160224	0.392044	0.947788
HDL-C	LEPR	Appetite / Energy regulation	rs1137100	1	65570758	A	G	0.313679	-0.0175125	0.0596722	-0.134468	0.0994429	0.769449	0.947788
HDL-C	IGF2BP2	Insulin signaling / Metabolism	rs1470579	3	185811292	A	C	0.252336	-0.0081349	0.0588516	-0.123482	0.107212	0.890193	0.947788
HDL-C	NPY	Appetite / Energy regulation	rs16147	7	24283791	C	T	0.408629	0.00924338	0.0492754	-0.0873346	0.105821	0.851398	0.947788
HDL-C	MC4R	Appetite / Energy regulation	rs17782313	18	60183864	T	C	0.229798	-0.00602758	0.0631804	-0.129859	0.117804	0.924093	0.947788
HDL-C	ADCY3	Appetite / Energy regulation	rs17799872	2	24822088	G	A	0.27551	-0.0237349	0.0735246	-0.167841	0.120371	0.747186	0.947788
HDL-C	GIPR	Appetite / Energy regulation	rs1800437	19	45678134	G	C	0.163462	0.103763	0.0719672	-0.0372905	0.244816	0.150891	0.947788
HDL-C	PPARG2	Insulin signaling / Metabolism	rs1801282	3	12351626	C	G	0.146919	-0.0438411	0.0699376	-0.180916	0.0932341	0.531442	0.947788
HDL-C	GRIN2B	Neurotransmission	rs1805476	12	13561429	C	A	0.447619	-0.0487097	0.047685	-0.142171	0.0447512	0.308221	0.947788
HDL-C	TOMM40	Mitochondrial function	rs2075650	19	44892362	A	G	0.106132	0.0544155	0.0768682	-0.0962435	0.205074	0.479796	0.947788
HDL-C	LINC02227	Non-coding RNA / Epigenetics	rs2149954	5	158393594	G	A	0.366197	0.0406772	0.0591315	-0.0752184	0.156573	0.492272	0.947788
HDL-C	GRIA1	Neurotransmission	rs2195450	5	153491449	C	T	0.226804	0.0114342	0.0581164	-0.102472	0.12534	0.844236	0.947788
HDL-C	MTOR	Beta-cell function / Insulin secretion	rs2295080	1	11262571	T	G	0.367816	0.0561337	0.0598233	-0.0611178	0.173385	0.349408	0.947788
HDL-C	PTEN	Beta-cell function / Insulin secretion	rs2735343	10	87945672	G	C	0.542056	-0.113999	0.0719003	-0.254921	0.0269232	0.114355	0.947788
HDL-C	GABRA	Neurotransmission	rs279845	4	46327706	T	A	0.370647	-0.0212005	0.0510086	-0.121176	0.0787745	0.678136	0.947788
HDL-C	LINC00305	Non-coding RNA / Epigenetics	rs2850711	18	64119804	A	T	0.181395	-0.0424221	0.054858	-0.149942	0.0650975	0.440205	0.947788
HDL-C	LPL	Insulin signaling / Metabolism	rs295	8	19958727	A	C	0.290244	-0.0345054	0.0568384	-0.145907	0.0768958	0.544483	0.947788
HDL-C	AVPR1B	Vasopressin signaling	rs33911258	1	206118034	T	C	0.265116	-0.00594354	0.0590954	-0.121768	0.109881	0.919983	0.947788
HDL-C	LRP5	Insulin signaling / Metabolism	rs3736228	11	68433827	C	T	0.100478	0.106004	0.0827358	-0.0561555	0.268163	0.20156	0.947788
HDL-C	H19	Non-coding RNA / Epigenetics	rs3741219	11	1995389	T	C	0.383178	-0.0269619	0.0504858	-0.125912	0.0719884	0.593872	0.947788
HDL-C	AKT1	Beta-cell function / Insulin secretion	rs3803300	14	104803442	G	A	0.0690476	0.0343267	0.104257	-0.170013	0.238666	0.7423	0.947788
HDL-C	CHRNA7	Neurotransmission	rs3826029	15	32029282	G	A	0.248815	0.0618591	0.0659386	-0.0673782	0.191096	0.34927	0.947788
HDL-C	NR3C1	Glucocorticoid signaling	rs41423247	5	143399010	G	C	0.339623	-0.0084546	0.0507717	-0.107965	0.0910561	0.867908	0.947788
HDL-C	CDKN2BAS1	Non-coding RNA / Epigenetics	rs4977574	9	22098575	G	A	0.439535	-0.0197261	0.0503864	-0.118482	0.0790295	0.695825	0.947788
HDL-C	GRIK3	Neurotransmission	rs534131	1	37018636	G	A	0.317536	0.0713295	0.0585658	-0.0434574	0.186116	0.224634	0.947788
HDL-C	MALAT1	Non-coding RNA / Epigenetics	rs619586	11	65498698	A	G	0.0854271	0.0680246	0.0992233	-0.12645	0.262499	0.493798	0.947788
HDL-C	HTR1D	Neurotransmission	rs623988	1	23192984	C	T	0.349727	0.062412	0.0564539	-0.0482356	0.17306	0.27041	0.947788
HDL-C	GRIN1	Neurotransmission	rs6293	9	137156786	A	G	0.255869	0.0309632	0.0588529	-0.0843863	0.146313	0.599368	0.947788
HDL-C	HTR1B	Neurotransmission	rs6296	6	77462543	G	C	0.413953	-0.0117184	0.0448558	-0.0996341	0.0761974	0.794158	0.947788
HDL-C	HTR2A	Neurotransmission	rs6313	13	46895805	A	G	0.460733	0.0555434	0.0516818	-0.0457512	0.156838	0.283886	0.947788
HDL-C	HTR2C	Neurotransmission	rs6318	X	114731326	G	C	0.15566	-0.00950051	0.0597614	-0.126631	0.10763	0.873843	0.947788
HDL-C	GHRL	Appetite / Energy regulation	rs696217	3	10289773	G	T	0.0837321	0.0446389	0.0904657	-0.132671	0.221948	0.622234	0.947788
HDL-C	CHRM5	Neurotransmission	rs7162140	15	34018399	C	T	0.123223	0.026537	0.078191	-0.126714	0.179789	0.734662	0.947788
HDL-C	miRNA155	Non-coding RNA / Epigenetics	rs767649	21	25572410	T	A	0.088785	-0.054821	0.089597	-0.230428	0.120786	0.541291	0.947788
HDL-C	SIRT1	Beta-cell function / Insulin secretion	rs7895833	10	67863299	A	G	0.265432	-0.0528095	0.0683924	-0.186856	0.0812372	0.441177	0.947788
HDL-C	TCF7L2	Insulin signaling / Metabolism	rs7903146	10	112998590	C	T	0.422535	0.0547706	0.0470769	-0.0374985	0.14704	0.245983	0.947788
HDL-C	PIK3R1	Beta-cell function / Insulin secretion	rs831125	5	68291606	A	G	0.184211	-0.0448905	0.0794039	-0.200519	0.110738	0.572696	0.947788
HOMA-B	NPY2R	Appetite / Energy regulation	rs1047214	4	155214524	T	C	0.214286	-11.9044	9.83161	-31.174	7.36522	0.22745	0.627606
HOMA-B	CHRNA3	Neurotransmission	rs1051730	15	78601997	G	A	0.337209	-4.36111	9.03303	-22.0655	13.3433	0.629741	0.787176
HOMA-B	BDNF	Appetite / Energy regulation	rs11030107	11	27673288	A	G	0.15625	17.0633	11.6779	-5.82489	39.9515	0.145639	0.627606
HOMA-B	AVPR1A	Vasopressin signaling	rs11174811	12	63146696	C	A	0.386047	10.8074	9.91105	-8.61788	30.2327	0.276762	0.627606
HOMA-B	LEPR	Appetite / Energy regulation	rs1137100	1	65570758	A	G	0.313679	-2.12529	10.4313	-22.5703	18.3197	0.838755	0.949441
HOMA-B	IGF2BP2	Insulin signaling / Metabolism	rs1470579	3	185811292	A	C	0.252336	-11.4666	10.2384	-31.5336	8.60033	0.26401	0.627606
HOMA-B	NPY	Appetite / Energy regulation	rs16147	7	24283791	C	T	0.408629	-5.34316	7.6598	-20.3561	9.66977	0.486293	0.703129
HOMA-B	MC4R	Appetite / Energy regulation	rs17782313	18	60183864	T	C	0.229798	0.99278	11.4124	-21.3751	23.3607	0.930768	0.954634
HOMA-B	ADCY3	Appetite / Energy regulation	rs17799872	2	24822088	G	A	0.27551	-11.3669	12.8116	-36.4773	13.7434	0.376063	0.659581
HOMA-B	GIPR	Appetite / Energy regulation	rs1800437	19	45678134	G	C	0.163462	-15.2275	12.6728	-40.0657	9.61075	0.230916	0.627606
HOMA-B	PPARG2	Insulin signaling / Metabolism	rs1801282	3	12351626	C	G	0.146919	-12.87	12.2693	-36.9175	11.1774	0.29542	0.627606
HOMA-B	GRIN2B	Neurotransmission	rs1805476	12	13561429	C	A	0.447619	6.68813	8.36406	-9.70514	23.0814	0.424848	0.679757
HOMA-B	TOMM40	Mitochondrial function	rs2075650	19	44892362	A	G	0.106132	-12.7902	13.4052	-39.0639	13.4834	0.341127	0.659581
HOMA-B	LINC02227	Non-coding RNA / Epigenetics	rs2149954	5	158393594	G	A	0.366197	-12.059	9.25246	-30.1935	6.07545	0.193895	0.627606
HOMA-B	GRIA1	Neurotransmission	rs2195450	5	153491449	C	T	0.226804	-15.3004	9.11559	-33.1666	2.56587	0.0948968	0.627606
HOMA-B	MTOR	Beta-cell function / Insulin secretion	rs2295080	1	11262571	T	G	0.367816	5.96301	9.54788	-12.7505	24.6765	0.533112	0.710816
HOMA-B	PTEN	Beta-cell function / Insulin secretion	rs2735343	10	87945672	G	C	0.542056	-14.428	12.5808	-39.0859	10.2299	0.252757	0.627606
HOMA-B	GABRA	Neurotransmission	rs279845	4	46327706	T	A	0.370647	15.1984	8.78203	-2.0141	32.4108	0.0850854	0.627606
HOMA-B	LINC00305	Non-coding RNA / Epigenetics	rs2850711	18	64119804	A	T	0.181395	18.9639	9.4958	0.352426	37.5753	0.0471015	0.627606
HOMA-B	LPL	Insulin signaling / Metabolism	rs295	8	19958727	A	C	0.290244	4.23573	9.80436	-14.9805	23.4519	0.666186	0.791628
HOMA-B	AVPR1B	Vasopressin signaling	rs33911258	1	206118034	T	C	0.265116	7.16741	10.2993	-13.0189	27.3538	0.487251	0.703129
HOMA-B	LRP5	Insulin signaling / Metabolism	rs3736228	11	68433827	C	T	0.100478	-13.8588	13.0243	-39.3859	11.6683	0.288546	0.627606
HOMA-B	H19	Non-coding RNA / Epigenetics	rs3741219	11	1995389	T	C	0.383178	-5.55183	8.78806	-22.7761	11.6725	0.52824	0.710816
HOMA-B	AKT1	Beta-cell function / Insulin secretion	rs3803300	14	104803442	G	A	0.0690476	-0.00288058	18.244	-35.7605	35.7548	0.999874	0.999874
HOMA-B	CHRNA7	Neurotransmission	rs3826029	15	32029282	G	A	0.248815	-12.1138	11.6131	-34.8751	10.6475	0.298113	0.627606
HOMA-B	NR3C1	Glucocorticoid signaling	rs41423247	5	143399010	G	C	0.339623	-16.0676	8.80692	-33.3288	1.19368	0.0695226	0.627606
HOMA-B	CDKN2BAS1	Non-coding RNA / Epigenetics	rs4977574	9	22098575	G	A	0.439535	11.091	8.76137	-6.08097	28.263	0.206946	0.627606
HOMA-B	GRIK3	Neurotransmission	rs534131	1	37018636	G	A	0.317536	-8.74026	10.2705	-28.8701	11.3895	0.395749	0.659581
HOMA-B	MALAT1	Non-coding RNA / Epigenetics	rs619586	11	65498698	A	G	0.0854271	23.8872	17.0897	-9.60797	57.3824	0.163775	0.627606
HOMA-B	HTR1D	Neurotransmission	rs623988	1	23192984	C	T	0.349727	-9.98472	9.12823	-27.8757	7.90629	0.2755	0.627606
HOMA-B	GRIN1	Neurotransmission	rs6293	9	137156786	A	G	0.255869	4.35201	10.2936	-15.823	24.527	0.672884	0.791628
HOMA-B	HTR1B	Neurotransmission	rs6296	6	77462543	G	C	0.413953	6.85348	7.81344	-8.46058	22.1675	0.381408	0.659581
HOMA-B	HTR2A	Neurotransmission	rs6313	13	46895805	A	G	0.460733	-6.16335	8.95599	-23.7168	11.3901	0.492191	0.703129
HOMA-B	HTR2C	Neurotransmission	rs6318	X	114731326	G	C	0.15566	1.19997	10.4487	-19.2791	21.679	0.908679	0.954634
HOMA-B	GHRL	Appetite / Energy regulation	rs696217	3	10289773	G	T	0.0837321	8.43773	15.9146	-22.7544	39.6298	0.596556	0.76975
HOMA-B	CHRM5	Neurotransmission	rs7162140	15	34018399	C	T	0.123223	1.33412	12.3538	-22.879	25.5472	0.914107	0.954634
HOMA-B	miRNA155	Non-coding RNA / Epigenetics	rs767649	21	25572410	T	A	0.088785	-19.1424	15.5911	-49.7004	11.4155	0.220903	0.627606
HOMA-B	SIRT1	Beta-cell function / Insulin secretion	rs7895833	10	67863299	A	G	0.265432	-2.00991	10.9422	-23.4563	19.4364	0.854497	0.949441
HOMA-B	TCF7L2	Insulin signaling / Metabolism	rs7903146	10	112998590	C	T	0.422535	14.3105	8.19905	-1.75937	30.3803	0.0823881	0.627606
HOMA-B	PIK3R1	Beta-cell function / Insulin secretion	rs831125	5	68291606	A	G	0.184211	11.3503	12.5757	-13.2977	35.9982	0.368229	0.659581
HOMA-IR	NPY2R	Appetite / Energy regulation	rs1047214	4	155214524	T	C	0.214286	-0.00160586	0.00550218	-0.0123899	0.00917821	0.770709	0.963387
HOMA-IR	CHRNA3	Neurotransmission	rs1051730	15	78601997	G	A	0.337209	0.00526988	0.00437244	-0.00329994	0.0138397	0.229457	0.698227
HOMA-IR	BDNF	Appetite / Energy regulation	rs11030107	11	27673288	A	G	0.15625	0.0042164	0.00658717	-0.00869422	0.017127	0.522892	0.783045
HOMA-IR	AVPR1A	Vasopressin signaling	rs11174811	12	63146696	C	A	0.386047	0.00175644	0.00482329	-0.00769704	0.0112099	0.716104	0.924005
HOMA-IR	LEPR	Appetite / Energy regulation	rs1137100	1	65570758	A	G	0.313679	-0.00605917	0.00502217	-0.0159024	0.00378411	0.229002	0.698227
HOMA-IR	IGF2BP2	Insulin signaling / Metabolism	rs1470579	3	185811292	A	C	0.252336	-0.00278092	0.00497267	-0.0125272	0.00696534	0.576593	0.823704
HOMA-IR	NPY	Appetite / Energy regulation	rs16147	7	24283791	C	T	0.408629	0.00641566	0.00424534	-0.00190505	0.0147364	0.132367	0.698227
HOMA-IR	MC4R	Appetite / Energy regulation	rs17782313	18	60183864	T	C	0.229798	-0.00476178	0.00551715	-0.0155752	0.00605164	0.389156	0.758229
HOMA-IR	ADCY3	Appetite / Energy regulation	rs17799872	2	24822088	G	A	0.27551	-7.76037e-05	0.00617288	-0.0121762	0.012021	0.989983	0.996818
HOMA-IR	GIPR	Appetite / Energy regulation	rs1800437	19	45678134	G	C	0.163462	0.0081284	0.00613057	-0.0038873	0.0201441	0.186362	0.698227
HOMA-IR	PPARG2	Insulin signaling / Metabolism	rs1801282	3	12351626	C	G	0.146919	-0.00471244	0.00594898	-0.0163722	0.00694734	0.429184	0.758229
HOMA-IR	GRIN2B	Neurotransmission	rs1805476	12	13561429	C	A	0.447619	-0.00103371	0.00402063	-0.00891399	0.00684658	0.797358	0.966494
HOMA-IR	TOMM40	Mitochondrial function	rs2075650	19	44892362	A	G	0.106132	2.59292e-05	0.00649427	-0.0127026	0.0127545	0.996818	0.996818
HOMA-IR	LINC02227	Non-coding RNA / Epigenetics	rs2149954	5	158393594	G	A	0.366197	-0.000226551	0.00502542	-0.0100762	0.0096231	0.964086	0.996818
HOMA-IR	GRIA1	Neurotransmission	rs2195450	5	153491449	C	T	0.226804	-0.00610197	0.00493492	-0.0157742	0.0035703	0.217803	0.698227
HOMA-IR	MTOR	Beta-cell function / Insulin secretion	rs2295080	1	11262571	T	G	0.367816	-0.00546671	0.00525394	-0.0157642	0.00483082	0.299586	0.70757
HOMA-IR	PTEN	Beta-cell function / Insulin secretion	rs2735343	10	87945672	G	C	0.542056	0.00862314	0.00608673	-0.00330663	0.0205529	0.158049	0.698227
HOMA-IR	GABRA	Neurotransmission	rs279845	4	46327706	T	A	0.370647	-0.00519847	0.00419607	-0.0134226	0.00302567	0.21686	0.698227
HOMA-IR	LINC00305	Non-coding RNA / Epigenetics	rs2850711	18	64119804	A	T	0.181395	-0.00333425	0.00464739	-0.012443	0.00577447	0.473893	0.758229
HOMA-IR	LPL	Insulin signaling / Metabolism	rs295	8	19958727	A	C	0.290244	0.00527645	0.00466242	-0.00386173	0.0144146	0.25911	0.698227
HOMA-IR	AVPR1B	Vasopressin signaling	rs33911258	1	206118034	T	C	0.265116	-0.00315678	0.00500078	-0.0129581	0.00664457	0.528556	0.783045
HOMA-IR	LRP5	Insulin signaling / Metabolism	rs3736228	11	68433827	C	T	0.100478	-0.0103732	0.00699354	-0.0240803	0.00333386	0.139542	0.698227
HOMA-IR	H19	Non-coding RNA / Epigenetics	rs3741219	11	1995389	T	C	0.383178	0.00599326	0.00425107	-0.00233868	0.0143252	0.160071	0.698227
HOMA-IR	AKT1	Beta-cell function / Insulin secretion	rs3803300	14	104803442	G	A	0.0690476	0.00640064	0.00879696	-0.0108411	0.0236424	0.467687	0.758229
HOMA-IR	CHRNA7	Neurotransmission	rs3826029	15	32029282	G	A	0.248815	0.00752064	0.00560403	-0.00346306	0.0185043	0.181064	0.698227
HOMA-IR	NR3C1	Glucocorticoid signaling	rs41423247	5	143399010	G	C	0.339623	0.00315305	0.0042871	-0.00524951	0.0115556	0.462879	0.758229
HOMA-IR	CDKN2BAS1	Non-coding RNA / Epigenetics	rs4977574	9	22098575	G	A	0.439535	0.00972556	0.00421646	0.00146145	0.0179897	0.0220493	0.698227
HOMA-IR	GRIK3	Neurotransmission	rs534131	1	37018636	G	A	0.317536	0.00511653	0.00498468	-0.00465325	0.0148863	0.305876	0.70757
HOMA-IR	MALAT1	Non-coding RNA / Epigenetics	rs619586	11	65498698	A	G	0.0854271	0.00821216	0.00820972	-0.0078786	0.0243029	0.318406	0.70757
HOMA-IR	HTR1D	Neurotransmission	rs623988	1	23192984	C	T	0.349727	-0.000177552	0.00509376	-0.0101611	0.00980603	0.972233	0.996818
HOMA-IR	GRIN1	Neurotransmission	rs6293	9	137156786	A	G	0.255869	-0.000641354	0.00497412	-0.0103905	0.00910775	0.897531	0.996818
HOMA-IR	HTR1B	Neurotransmission	rs6296	6	77462543	G	C	0.413953	0.00186546	0.00379773	-0.00557797	0.00930888	0.623794	0.860405
HOMA-IR	HTR2A	Neurotransmission	rs6313	13	46895805	A	G	0.460733	-0.00389751	0.00444344	-0.0126065	0.00481148	0.381537	0.758229
HOMA-IR	HTR2C	Neurotransmission	rs6318	X	114731326	G	C	0.15566	0.00214836	0.00505011	-0.00774967	0.0120464	0.670978	0.894638
HOMA-IR	GHRL	Appetite / Energy regulation	rs696217	3	10289773	G	T	0.0837321	-0.00595409	0.00766944	-0.0209859	0.00907773	0.438443	0.758229
HOMA-IR	CHRM5	Neurotransmission	rs7162140	15	34018399	C	T	0.123223	-0.0074873	0.00665458	-0.02053	0.00555544	0.261835	0.698227
HOMA-IR	miRNA155	Non-coding RNA / Epigenetics	rs767649	21	25572410	T	A	0.088785	-0.000813278	0.00758235	-0.0156744	0.0140478	0.914686	0.996818
HOMA-IR	SIRT1	Beta-cell function / Insulin secretion	rs7895833	10	67863299	A	G	0.265432	-0.000891232	0.00598968	-0.0126308	0.0108483	0.881905	0.996818
HOMA-IR	TCF7L2	Insulin signaling / Metabolism	rs7903146	10	112998590	C	T	0.422535	0.00520596	0.00397294	-0.00258085	0.0129928	0.191514	0.698227
HOMA-IR	PIK3R1	Beta-cell function / Insulin secretion	rs831125	5	68291606	A	G	0.184211	0.00979047	0.00685235	-0.00363989	0.0232208	0.155176	0.698227
LDL-C	NPY2R	Appetite / Energy regulation	rs1047214	4	155214524	T	C	0.214286	-0.16054	0.180231	-0.513787	0.192707	0.374181	0.806424
LDL-C	CHRNA3	Neurotransmission	rs1051730	15	78601997	G	A	0.337209	0.0919301	0.148677	-0.199472	0.383332	0.537032	0.86283
LDL-C	BDNF	Appetite / Energy regulation	rs11030107	11	27673288	A	G	0.15625	-0.0154617	0.218653	-0.444014	0.41309	0.943701	0.966498
LDL-C	AVPR1A	Vasopressin signaling	rs11174811	12	63146696	C	A	0.386047	-0.0570713	0.163599	-0.377719	0.263576	0.72755	0.947349
LDL-C	LEPR	Appetite / Energy regulation	rs1137100	1	65570758	A	G	0.313679	-0.198629	0.1691	-0.530059	0.132802	0.241489	0.644551
LDL-C	IGF2BP2	Insulin signaling / Metabolism	rs1470579	3	185811292	A	C	0.252336	0.0737311	0.168719	-0.256953	0.404415	0.662557	0.94651
LDL-C	NPY	Appetite / Energy regulation	rs16147	7	24283791	C	T	0.408629	0.0167676	0.142867	-0.263247	0.296782	0.906693	0.966498
LDL-C	MC4R	Appetite / Energy regulation	rs17782313	18	60183864	T	C	0.229798	-0.299147	0.178355	-0.648717	0.0504234	0.0951038	0.634025
LDL-C	ADCY3	Appetite / Energy regulation	rs17799872	2	24822088	G	A	0.27551	-0.346694	0.201501	-0.741628	0.0482402	0.0869419	0.634025
LDL-C	GIPR	Appetite / Energy regulation	rs1800437	19	45678134	G	C	0.163462	0.23331	0.205609	-0.169676	0.636296	0.25782	0.644551
LDL-C	PPARG2	Insulin signaling / Metabolism	rs1801282	3	12351626	C	G	0.146919	0.106224	0.198246	-0.282331	0.494779	0.59266	0.878014
LDL-C	GRIN2B	Neurotransmission	rs1805476	12	13561429	C	A	0.447619	-0.17777	0.136936	-0.446159	0.0906195	0.195671	0.644551
LDL-C	TOMM40	Mitochondrial function	rs2075650	19	44892362	A	G	0.106132	0.211054	0.220379	-0.22088	0.642988	0.339332	0.798428
LDL-C	LINC02227	Non-coding RNA / Epigenetics	rs2149954	5	158393594	G	A	0.366197	0.333588	0.168955	0.00244122	0.664734	0.0496517	0.634025
LDL-C	GRIA1	Neurotransmission	rs2195450	5	153491449	C	T	0.226804	-0.219388	0.168503	-0.549648	0.110871	0.194497	0.644551
LDL-C	MTOR	Beta-cell function / Insulin secretion	rs2295080	1	11262571	T	G	0.367816	-0.00731339	0.17387	-0.348092	0.333466	0.966498	0.966498
LDL-C	PTEN	Beta-cell function / Insulin secretion	rs2735343	10	87945672	G	C	0.542056	-0.360389	0.205947	-0.764038	0.0432589	0.0815935	0.634025
LDL-C	GABRA	Neurotransmission	rs279845	4	46327706	T	A	0.370647	-0.165396	0.144904	-0.449403	0.11861	0.255081	0.644551
LDL-C	LINC00305	Non-coding RNA / Epigenetics	rs2850711	18	64119804	A	T	0.181395	-0.19534	0.157246	-0.503537	0.112857	0.21552	0.644551
LDL-C	LPL	Insulin signaling / Metabolism	rs295	8	19958727	A	C	0.290244	-0.244848	0.160983	-0.560369	0.0706731	0.129843	0.644551
LDL-C	AVPR1B	Vasopressin signaling	rs33911258	1	206118034	T	C	0.265116	-0.312262	0.168408	-0.642335	0.0178117	0.0651063	0.634025
LDL-C	LRP5	Insulin signaling / Metabolism	rs3736228	11	68433827	C	T	0.100478	0.156452	0.237204	-0.308458	0.621363	0.51027	0.86283
LDL-C	H19	Non-coding RNA / Epigenetics	rs3741219	11	1995389	T	C	0.383178	-0.0369804	0.143898	-0.319015	0.245054	0.797438	0.966498
LDL-C	AKT1	Beta-cell function / Insulin secretion	rs3803300	14	104803442	G	A	0.0690476	0.391406	0.296198	-0.189131	0.971943	0.187822	0.644551
LDL-C	CHRNA7	Neurotransmission	rs3826029	15	32029282	G	A	0.248815	-0.155935	0.188334	-0.525063	0.213193	0.408642	0.817284
LDL-C	NR3C1	Glucocorticoid signaling	rs41423247	5	143399010	G	C	0.339623	-0.0179725	0.144769	-0.301715	0.26577	0.90132	0.966498
LDL-C	CDKN2BAS1	Non-coding RNA / Epigenetics	rs4977574	9	22098575	G	A	0.439535	-0.126346	0.144542	-0.409644	0.156952	0.383051	0.806424
LDL-C	GRIK3	Neurotransmission	rs534131	1	37018636	G	A	0.317536	-0.411045	0.165038	-0.734513	-0.0875763	0.0135389	0.541558
LDL-C	MALAT1	Non-coding RNA / Epigenetics	rs619586	11	65498698	A	G	0.0854271	-0.0757676	0.273492	-0.611802	0.460267	0.782045	0.966498
LDL-C	HTR1D	Neurotransmission	rs623988	1	23192984	C	T	0.349727	0.0129511	0.166662	-0.313701	0.339603	0.938147	0.966498
LDL-C	GRIN1	Neurotransmission	rs6293	9	137156786	A	G	0.255869	-0.100468	0.168059	-0.429858	0.228922	0.550613	0.86283
LDL-C	HTR1B	Neurotransmission	rs6296	6	77462543	G	C	0.413953	0.0286686	0.128868	-0.223909	0.281246	0.824168	0.966498
LDL-C	HTR2A	Neurotransmission	rs6313	13	46895805	A	G	0.460733	0.0849371	0.14578	-0.200787	0.370661	0.56084	0.86283
LDL-C	HTR2C	Neurotransmission	rs6318	X	114731326	G	C	0.15566	-0.122316	0.170087	-0.45568	0.211047	0.472861	0.859747
LDL-C	GHRL	Appetite / Energy regulation	rs696217	3	10289773	G	T	0.0837321	0.29286	0.257953	-0.212718	0.798438	0.257565	0.644551
LDL-C	CHRM5	Neurotransmission	rs7162140	15	34018399	C	T	0.123223	0.316242	0.226283	-0.127265	0.759748	0.163745	0.644551
LDL-C	miRNA155	Non-coding RNA / Epigenetics	rs767649	21	25572410	T	A	0.088785	0.087423	0.257125	-0.416534	0.591379	0.734195	0.947349
LDL-C	SIRT1	Beta-cell function / Insulin secretion	rs7895833	10	67863299	A	G	0.265432	0.0288328	0.193269	-0.349968	0.407634	0.881598	0.966498
LDL-C	TCF7L2	Insulin signaling / Metabolism	rs7903146	10	112998590	C	T	0.422535	-0.103121	0.134704	-0.367135	0.160894	0.444815	0.847266
LDL-C	PIK3R1	Beta-cell function / Insulin secretion	rs831125	5	68291606	A	G	0.184211	0.0833153	0.221926	-0.351651	0.518282	0.707886	0.947349
Postprandial glucose	NPY2R	Appetite / Energy regulation	rs1047214	4	155214524	T	C	0.251497	0.206971	0.200794	-0.186579	0.60052	0.30418	0.966011
Postprandial glucose	CHRNA3	Neurotransmission	rs1051730	15	78601997	G	A	0.341317	0.00436822	0.177424	-0.343377	0.352114	0.980388	0.980388
Postprandial glucose	BDNF	Appetite / Energy regulation	rs11030107	11	27673288	A	G	0.169811	-0.494586	0.2415	-0.967918	-0.0212548	0.0422499	0.844999
Postprandial glucose	AVPR1A	Vasopressin signaling	rs11174811	12	63146696	C	A	0.329341	-0.0621062	0.221116	-0.495486	0.371274	0.779162	0.966055
Postprandial glucose	LEPR	Appetite / Energy regulation	rs1137100	1	65570758	A	G	0.323171	0.145476	0.201824	-0.250093	0.541045	0.472082	0.966055
Postprandial glucose	IGF2BP2	Insulin signaling / Metabolism	rs1470579	3	185811292	A	C	0.240964	-0.117166	0.206994	-0.522867	0.288534	0.572151	0.966055
Postprandial glucose	NPY	Appetite / Energy regulation	rs16147	7	24283791	C	T	0.425466	0.0786259	0.165035	-0.244836	0.402088	0.634437	0.966055
Postprandial glucose	MC4R	Appetite / Energy regulation	rs17782313	18	60183864	T	C	0.231013	-0.22154	0.213261	-0.639524	0.196444	0.300516	0.966011
Postprandial glucose	ADCY3	Appetite / Energy regulation	rs17799872	2	24822088	G	A	0.296774	0.383915	0.25542	-0.116699	0.884528	0.134909	0.966011
Postprandial glucose	GIPR	Appetite / Energy regulation	rs1800437	19	45678134	G	C	0.170732	0.13844	0.240054	-0.332058	0.608938	0.564952	0.966055
Postprandial glucose	PPARG2	Insulin signaling / Metabolism	rs1801282	3	12351626	C	G	0.135542	-0.0209725	0.250588	-0.512116	0.470171	0.933404	0.966055
Postprandial glucose	GRIN2B	Neurotransmission	rs1805476	12	13561429	C	A	0.416667	0.305255	0.168395	-0.0247938	0.635303	0.071772	0.956959
Postprandial glucose	TOMM40	Mitochondrial function	rs2075650	19	44892362	A	G	0.118902	0.131545	0.256332	-0.370857	0.633947	0.608532	0.966055
Postprandial glucose	LINC02227	Non-coding RNA / Epigenetics	rs2149954	5	158393594	G	A	0.365269	0.232797	0.197182	-0.153672	0.619266	0.239473	0.966011
Postprandial glucose	GRIA1	Neurotransmission	rs2195450	5	153491449	C	T	0.234568	0.0964333	0.191598	-0.279092	0.471959	0.615447	0.966055
Postprandial glucose	MTOR	Beta-cell function / Insulin secretion	rs2295080	1	11262571	T	G	0.366667	0.121628	0.185184	-0.241327	0.484582	0.512252	0.966055
Postprandial glucose	PTEN	Beta-cell function / Insulin secretion	rs2735343	10	87945672	G	C	0.587349	0.392409	0.312513	-0.220105	1.00492	0.211048	0.966011
Postprandial glucose	GABRA	Neurotransmission	rs279845	4	46327706	T	A	0.374214	-0.0189816	0.170015	-0.352205	0.314242	0.911248	0.966055
Postprandial glucose	LINC00305	Non-coding RNA / Epigenetics	rs2850711	18	64119804	A	T	0.143713	0.03114	0.218537	-0.397186	0.459466	0.886867	0.966055
Postprandial glucose	LPL	Insulin signaling / Metabolism	rs295	8	19958727	A	C	0.262658	-0.0375284	0.194038	-0.417836	0.342779	0.846895	0.966055
Postprandial glucose	AVPR1B	Vasopressin signaling	rs33911258	1	206118034	T	C	0.260479	-0.0786023	0.2016	-0.473731	0.316526	0.697125	0.966055
Postprandial glucose	LRP5	Insulin signaling / Metabolism	rs3736228	11	68433827	C	T	0.106707	0.0404477	0.278395	-0.505197	0.586093	0.884666	0.966055
Postprandial glucose	H19	Non-coding RNA / Epigenetics	rs3741219	11	1995389	T	C	0.38253	0.141513	0.172359	-0.196305	0.479331	0.412832	0.966055
Postprandial glucose	AKT1	Beta-cell function / Insulin secretion	rs3803300	14	104803442	G	A	0.0644172	-0.491874	0.364935	-1.20713	0.223384	0.179626	0.966011
Postprandial glucose	CHRNA7	Neurotransmission	rs3826029	15	32029282	G	A	0.257485	0.17864	0.232385	-0.276827	0.634107	0.443169	0.966055
Postprandial glucose	NR3C1	Glucocorticoid signaling	rs41423247	5	143399010	G	C	0.368902	0.202585	0.172001	-0.134531	0.539701	0.240621	0.966011
Postprandial glucose	CDKN2BAS1	Non-coding RNA / Epigenetics	rs4977574	9	22098575	G	A	0.428144	0.0709962	0.17463	-0.271271	0.413264	0.684869	0.966055
Postprandial glucose	GRIK3	Neurotransmission	rs534131	1	37018636	G	A	0.351515	-0.100824	0.202577	-0.497868	0.29622	0.619369	0.966055
Postprandial glucose	MALAT1	Non-coding RNA / Epigenetics	rs619586	11	65498698	A	G	0.0981595	0.202029	0.311198	-0.407908	0.811966	0.517148	0.966055
Postprandial glucose	HTR1D	Neurotransmission	rs623988	1	23192984	C	T	0.365269	0.0630071	0.185609	-0.300781	0.426795	0.7347	0.966055
Postprandial glucose	GRIN1	Neurotransmission	rs6293	9	137156786	A	G	0.245455	-0.0523593	0.205635	-0.455396	0.350677	0.799339	0.966055
Postprandial glucose	HTR1B	Neurotransmission	rs6296	6	77462543	G	C	0.275449	0.201852	0.190412	-0.17135	0.575053	0.290678	0.966011
Postprandial glucose	HTR2A	Neurotransmission	rs6313	13	46895805	A	G	0.441176	0.0338973	0.185048	-0.32879	0.396584	0.854905	0.966055
Postprandial glucose	HTR2C	Neurotransmission	rs6318	X	114731326	G	C	0.167683	-0.0532234	0.198101	-0.441494	0.335047	0.788531	0.966055
Postprandial glucose	GHRL	Appetite / Energy regulation	rs696217	3	10289773	G	T	0.0401235	0.458796	0.454173	-0.431366	1.34896	0.313953	0.966011
Postprandial glucose	CHRM5	Neurotransmission	rs7162140	15	34018399	C	T	0.122754	-0.0193675	0.265343	-0.53943	0.500695	0.941903	0.966055
Postprandial glucose	miRNA155	Non-coding RNA / Epigenetics	rs767649	21	25572410	T	A	0.0903614	-0.175176	0.318451	-0.799328	0.448975	0.583015	0.966055
Postprandial glucose	SIRT1	Beta-cell function / Insulin secretion	rs7895833	10	67863299	A	G	0.265432	0.138065	0.204363	-0.262478	0.538609	0.500289	0.966055
Postprandial glucose	TCF7L2	Insulin signaling / Metabolism	rs7903146	10	112998590	C	T	0.424242	-0.34911	0.155455	-0.653797	-0.0444239	0.0260821	0.844999
Postprandial glucose	PIK3R1	Beta-cell function / Insulin secretion	rs831125	5	68291606	A	G	0.184211	-0.399752	0.23915	-0.868477	0.0689741	0.096726	0.966011
Total cholesterol	NPY2R	Appetite / Energy regulation	rs1047214	4	155214524	T	C	0.214286	-0.0179843	0.145306	-0.302779	0.266811	0.901628	0.949082
Total cholesterol	CHRNA3	Neurotransmission	rs1051730	15	78601997	G	A	0.337209	0.0469731	0.116905	-0.182156	0.276103	0.688233	0.931556
Total cholesterol	BDNF	Appetite / Energy regulation	rs11030107	11	27673288	A	G	0.15625	0.0476385	0.173669	-0.292746	0.388023	0.78415	0.931556
Total cholesterol	AVPR1A	Vasopressin signaling	rs11174811	12	63146696	C	A	0.386047	-0.0285575	0.128592	-0.280594	0.223479	0.824468	0.931556
Total cholesterol	LEPR	Appetite / Energy regulation	rs1137100	1	65570758	A	G	0.313679	0.029603	0.134683	-0.23437	0.293576	0.826244	0.931556
Total cholesterol	IGF2BP2	Insulin signaling / Metabolism	rs1470579	3	185811292	A	C	0.252336	0.0355886	0.132978	-0.225043	0.29622	0.789248	0.931556
Total cholesterol	NPY	Appetite / Energy regulation	rs16147	7	24283791	C	T	0.408629	-0.0699047	0.113222	-0.291815	0.152006	0.537689	0.931556
Total cholesterol	MC4R	Appetite / Energy regulation	rs17782313	18	60183864	T	C	0.229798	-0.175329	0.145088	-0.459696	0.109038	0.228351	0.931556
Total cholesterol	ADCY3	Appetite / Energy regulation	rs17799872	2	24822088	G	A	0.27551	-0.16392	0.158345	-0.47427	0.146431	0.301875	0.931556
Total cholesterol	GIPR	Appetite / Energy regulation	rs1800437	19	45678134	G	C	0.163462	-0.0836818	0.164433	-0.405964	0.2386	0.611364	0.931556
Total cholesterol	PPARG2	Insulin signaling / Metabolism	rs1801282	3	12351626	C	G	0.146919	0.111474	0.156316	-0.1949	0.417848	0.476567	0.931556
Total cholesterol	GRIN2B	Neurotransmission	rs1805476	12	13561429	C	A	0.447619	-0.151701	0.107767	-0.362921	0.0595184	0.160734	0.931556
Total cholesterol	TOMM40	Mitochondrial function	rs2075650	19	44892362	A	G	0.106132	0.063615	0.174002	-0.277423	0.404653	0.715036	0.931556
Total cholesterol	LINC02227	Non-coding RNA / Epigenetics	rs2149954	5	158393594	G	A	0.366197	0.0844917	0.133629	-0.177417	0.346401	0.527893	0.931556
Total cholesterol	GRIA1	Neurotransmission	rs2195450	5	153491449	C	T	0.226804	-0.107723	0.134748	-0.371824	0.156377	0.425031	0.931556
Total cholesterol	MTOR	Beta-cell function / Insulin secretion	rs2295080	1	11262571	T	G	0.367816	0.136279	0.138761	-0.135688	0.408246	0.32744	0.931556
Total cholesterol	PTEN	Beta-cell function / Insulin secretion	rs2735343	10	87945672	G	C	0.542056	-0.0687887	0.163383	-0.389013	0.251436	0.674165	0.931556
Total cholesterol	GABRA	Neurotransmission	rs279845	4	46327706	T	A	0.370647	-0.131708	0.11446	-0.356044	0.0926289	0.251254	0.931556
Total cholesterol	LINC00305	Non-coding RNA / Epigenetics	rs2850711	18	64119804	A	T	0.181395	-0.179955	0.123409	-0.421832	0.061922	0.146272	0.931556
Total cholesterol	LPL	Insulin signaling / Metabolism	rs295	8	19958727	A	C	0.290244	-0.133252	0.126326	-0.380846	0.114342	0.29277	0.931556
Total cholesterol	AVPR1B	Vasopressin signaling	rs33911258	1	206118034	T	C	0.265116	-0.150856	0.133019	-0.411569	0.109856	0.258041	0.931556
Total cholesterol	LRP5	Insulin signaling / Metabolism	rs3736228	11	68433827	C	T	0.100478	0.0711238	0.187032	-0.295453	0.4377	0.704135	0.931556
Total cholesterol	H19	Non-coding RNA / Epigenetics	rs3741219	11	1995389	T	C	0.383178	-0.0498665	0.11269	-0.270734	0.171001	0.658574	0.931556
Total cholesterol	AKT1	Beta-cell function / Insulin secretion	rs3803300	14	104803442	G	A	0.0690476	0.0470004	0.235114	-0.413815	0.507815	0.841752	0.931556
Total cholesterol	CHRNA7	Neurotransmission	rs3826029	15	32029282	G	A	0.248815	-0.121868	0.148812	-0.413535	0.169799	0.413764	0.931556
Total cholesterol	NR3C1	Glucocorticoid signaling	rs41423247	5	143399010	G	C	0.339623	0.0234644	0.114625	-0.201197	0.248126	0.838003	0.931556
Total cholesterol	CDKN2BAS1	Non-coding RNA / Epigenetics	rs4977574	9	22098575	G	A	0.439535	-0.060089	0.113724	-0.282985	0.162807	0.597796	0.931556
Total cholesterol	GRIK3	Neurotransmission	rs534131	1	37018636	G	A	0.317536	-0.12844	0.132682	-0.388491	0.131611	0.334157	0.931556
Total cholesterol	MALAT1	Non-coding RNA / Epigenetics	rs619586	11	65498698	A	G	0.0854271	-0.0371204	0.21278	-0.454161	0.37992	0.861689	0.931556
Total cholesterol	HTR1D	Neurotransmission	rs623988	1	23192984	C	T	0.349727	0.116425	0.1332	-0.144642	0.377491	0.383256	0.931556
Total cholesterol	GRIN1	Neurotransmission	rs6293	9	137156786	A	G	0.255869	-0.118059	0.132568	-0.377888	0.14177	0.374194	0.931556
Total cholesterol	HTR1B	Neurotransmission	rs6296	6	77462543	G	C	0.413953	-0.0770882	0.101149	-0.275337	0.12116	0.446836	0.931556
Total cholesterol	HTR2A	Neurotransmission	rs6313	13	46895805	A	G	0.460733	0.00129228	0.119829	-0.233569	0.236153	0.991407	0.995287
Total cholesterol	HTR2C	Neurotransmission	rs6318	X	114731326	G	C	0.15566	0.0867855	0.134656	-0.177135	0.350706	0.519962	0.931556
Total cholesterol	GHRL	Appetite / Energy regulation	rs696217	3	10289773	G	T	0.0837321	0.143876	0.204894	-0.257709	0.545462	0.483353	0.931556
Total cholesterol	CHRM5	Neurotransmission	rs7162140	15	34018399	C	T	0.123223	0.2508	0.177053	-0.0962172	0.597816	0.158125	0.931556
Total cholesterol	miRNA155	Non-coding RNA / Epigenetics	rs767649	21	25572410	T	A	0.088785	-0.00119857	0.202654	-0.398394	0.395996	0.995287	0.995287
Total cholesterol	SIRT1	Beta-cell function / Insulin secretion	rs7895833	10	67863299	A	G	0.265432	0.048753	0.152985	-0.251093	0.348599	0.750392	0.931556
Total cholesterol	TCF7L2	Insulin signaling / Metabolism	rs7903146	10	112998590	C	T	0.422535	-0.0995066	0.106294	-0.307839	0.108826	0.350278	0.931556
Total cholesterol	PIK3R1	Beta-cell function / Insulin secretion	rs831125	5	68291606	A	G	0.184211	0.234943	0.176067	-0.110143	0.580028	0.184125	0.931556
Triglycerides	NPY2R	Appetite / Energy regulation	rs1047214	4	155214524	T	C	0.214286	-0.042349	0.160942	-0.35779	0.273092	0.792731	0.955152
Triglycerides	CHRNA3	Neurotransmission	rs1051730	15	78601997	G	A	0.337209	0.0188064	0.127831	-0.231739	0.269351	0.883179	0.955152
Triglycerides	BDNF	Appetite / Energy regulation	rs11030107	11	27673288	A	G	0.15625	0.111974	0.191418	-0.263199	0.487146	0.55927	0.955152
Triglycerides	AVPR1A	Vasopressin signaling	rs11174811	12	63146696	C	A	0.386047	-0.0583979	0.140524	-0.333819	0.217023	0.678144	0.955152
Triglycerides	LEPR	Appetite / Energy regulation	rs1137100	1	65570758	A	G	0.313679	-0.032527	0.146931	-0.320507	0.255453	0.825017	0.955152
Triglycerides	IGF2BP2	Insulin signaling / Metabolism	rs1470579	3	185811292	A	C	0.252336	0.147695	0.145005	-0.136509	0.431899	0.309588	0.955152
Triglycerides	NPY	Appetite / Energy regulation	rs16147	7	24283791	C	T	0.408629	-0.0747229	0.125478	-0.320655	0.17121	0.552203	0.955152
Triglycerides	MC4R	Appetite / Energy regulation	rs17782313	18	60183864	T	C	0.229798	-0.148995	0.161797	-0.466111	0.168121	0.358259	0.955152
Triglycerides	ADCY3	Appetite / Energy regulation	rs17799872	2	24822088	G	A	0.27551	0.141845	0.184447	-0.219665	0.503354	0.442822	0.955152
Triglycerides	GIPR	Appetite / Energy regulation	rs1800437	19	45678134	G	C	0.163462	-0.0209453	0.179834	-0.373413	0.331523	0.907394	0.955152
Triglycerides	PPARG2	Insulin signaling / Metabolism	rs1801282	3	12351626	C	G	0.146919	-0.0451294	0.17318	-0.384555	0.294297	0.794665	0.955152
Triglycerides	GRIN2B	Neurotransmission	rs1805476	12	13561429	C	A	0.447619	-0.15328	0.1167	-0.382009	0.0754481	0.190492	0.955152
Triglycerides	TOMM40	Mitochondrial function	rs2075650	19	44892362	A	G	0.106132	-0.00512572	0.190122	-0.377759	0.367507	0.978517	0.978517
Triglycerides	LINC02227	Non-coding RNA / Epigenetics	rs2149954	5	158393594	G	A	0.366197	0.0834932	0.146513	-0.203666	0.370653	0.569378	0.955152
Triglycerides	GRIA1	Neurotransmission	rs2195450	5	153491449	C	T	0.226804	-0.142753	0.149247	-0.435272	0.149766	0.340042	0.955152
Triglycerides	MTOR	Beta-cell function / Insulin secretion	rs2295080	1	11262571	T	G	0.367816	-0.021072	0.158356	-0.331444	0.2893	0.894297	0.955152
Triglycerides	PTEN	Beta-cell function / Insulin secretion	rs2735343	10	87945672	G	C	0.542056	0.0909355	0.178534	-0.258985	0.440856	0.611045	0.955152
Triglycerides	GABRA	Neurotransmission	rs279845	4	46327706	T	A	0.370647	-0.277436	0.116045	-0.50488	-0.0499917	0.0177553	0.710211
Triglycerides	LINC00305	Non-coding RNA / Epigenetics	rs2850711	18	64119804	A	T	0.181395	-0.0575419	0.135519	-0.323154	0.20807	0.671557	0.955152
Triglycerides	LPL	Insulin signaling / Metabolism	rs295	8	19958727	A	C	0.290244	-0.208421	0.129281	-0.461806	0.0449651	0.108497	0.955152
Triglycerides	AVPR1B	Vasopressin signaling	rs33911258	1	206118034	T	C	0.265116	0.160377	0.145427	-0.124656	0.445409	0.271372	0.955152
Triglycerides	LRP5	Insulin signaling / Metabolism	rs3736228	11	68433827	C	T	0.100478	0.156733	0.202469	-0.240099	0.553566	0.439758	0.955152
Triglycerides	H19	Non-coding RNA / Epigenetics	rs3741219	11	1995389	T	C	0.383178	-0.0483628	0.124631	-0.292636	0.19591	0.698375	0.955152
Triglycerides	AKT1	Beta-cell function / Insulin secretion	rs3803300	14	104803442	G	A	0.0690476	0.0216265	0.256947	-0.481981	0.525234	0.933005	0.956929
Triglycerides	CHRNA7	Neurotransmission	rs3826029	15	32029282	G	A	0.248815	0.0559404	0.164218	-0.265921	0.377802	0.733715	0.955152
Triglycerides	NR3C1	Glucocorticoid signaling	rs41423247	5	143399010	G	C	0.339623	0.118186	0.12473	-0.126281	0.362652	0.344468	0.955152
Triglycerides	CDKN2BAS1	Non-coding RNA / Epigenetics	rs4977574	9	22098575	G	A	0.439535	0.18793	0.12372	-0.0545568	0.430417	0.130261	0.955152
Triglycerides	GRIK3	Neurotransmission	rs534131	1	37018636	G	A	0.317536	-0.033763	0.145421	-0.318783	0.251257	0.816633	0.955152
Triglycerides	MALAT1	Non-coding RNA / Epigenetics	rs619586	11	65498698	A	G	0.0854271	-0.1233	0.247186	-0.607776	0.361176	0.618473	0.955152
Triglycerides	HTR1D	Neurotransmission	rs623988	1	23192984	C	T	0.349727	-0.0411429	0.149851	-0.334845	0.252559	0.783972	0.955152
Triglycerides	GRIN1	Neurotransmission	rs6293	9	137156786	A	G	0.255869	-0.127853	0.144669	-0.411399	0.155692	0.377838	0.955152
Triglycerides	HTR1B	Neurotransmission	rs6296	6	77462543	G	C	0.413953	0.0251933	0.110705	-0.191784	0.24217	0.8202	0.955152
Triglycerides	HTR2A	Neurotransmission	rs6313	13	46895805	A	G	0.460733	-0.0844475	0.132677	-0.344489	0.175594	0.525235	0.955152
Triglycerides	HTR2C	Neurotransmission	rs6318	X	114731326	G	C	0.15566	0.0299076	0.147271	-0.258739	0.318554	0.839272	0.955152
Triglycerides	GHRL	Appetite / Energy regulation	rs696217	3	10289773	G	T	0.0837321	0.326346	0.223139	-0.110998	0.76369	0.145129	0.955152
Triglycerides	CHRM5	Neurotransmission	rs7162140	15	34018399	C	T	0.123223	0.202422	0.194893	-0.179561	0.584406	0.300187	0.955152
Triglycerides	miRNA155	Non-coding RNA / Epigenetics	rs767649	21	25572410	T	A	0.088785	-0.284561	0.220618	-0.716965	0.147842	0.198526	0.955152
Triglycerides	SIRT1	Beta-cell function / Insulin secretion	rs7895833	10	67863299	A	G	0.265432	0.202221	0.181487	-0.153487	0.55793	0.266866	0.955152
Triglycerides	TCF7L2	Insulin signaling / Metabolism	rs7903146	10	112998590	C	T	0.422535	-0.0773817	0.116112	-0.304958	0.150194	0.505866	0.955152
Triglycerides	PIK3R1	Beta-cell function / Insulin secretion	rs831125	5	68291606	A	G	0.184211	0.11729	0.215044	-0.304189	0.538769	0.586284	0.955152
Legend: SNV ‒ single nucleotide variant; RA - reference allele; MA - minor allele; MAF ‒ minor allele frequency; Beta ‒ effect; SE - standard error; L95 ‒ lower bound of a 95% confidence interval; U95 ‒ upper bound of a 95% confidence interval; P ‒ level of significance; PFDR ‒ level of significance with the Benjamini-Hochberg adjustment.
